# Supplementary material for: What Motivates Participants to Adhere to Green Exercise?
Source: Int J Environ Res Public Health. 2019 May 23;16(10):1832. doi: 10.3390/ijerph16101832 (PMC6571838; doi:10.3390/ijerph16101832)
Supplement: Supplementary file 1 [file ijerph-16-01832-s001.zip]

Archive with 3 entries (2 files):
- supplementary material/
- supplementary material/Supplementary mentarial A.xlsx
- supplementary material/Supplementary mentarial B.docx
