# Supplementary material for: What Motivates Participants to Adhere to Green Exercise?
Source: Int J Environ Res Public Health. 2019 May 23;16(10):1832. doi: 10.3390/ijerph16101832 (PMC6571838; doi:10.3390/ijerph16101832)
Supplement: Supplementary file 1 [file ijerph-16-01832-s001.zip › supplementary material/Supplementary mentarial A.xlsx]

## Sheet: Sheet 1
1. I consent to participate in this survey.	2. Which type of outdoor activity do you conduct the most?	3. Age	4.1. I can be in nature	4.2. I can relax from daily routines	4.3. I can experience the outdoors combined with exercise	4.4. I come to places I am especially attached to	4.5. I can experience changes in nature (light-dark, sun-rain)	4.6. I can test new equipment and clothing	4.7. I enjoy the views whilst exercising	4.8. Exercising outdoors challenges me more	4.9. I prefer exercising outdoors to indoors	5. In responding to the following statements, think of the motives you have for the physical activity you do. Try not to spend time pondering over your responses. There are no right or wrong answers. Indicate how much your motives correspond with each of the statement. For each statement consider 'I undertake physical activity because...' In each case 1 means strongly disagree and 5 means strongl…	5.1. To earn a living	5.2. Because it helps me relax	5.3. Because it’s interesting	5.4. Because I enjoy spending time with others	5.5. To get better at an activity	5.6. Because I perform better than others	5.7. Because I get paid to do it	5.8. To do activity with others	5.9. To cope better with stress	5.10. Because it helps me maintain a healthy body	5.11. To define muscle, make me look better	5.12. To be physically fit	5.13. Because it makes me happy	5.14. To get away from pressures	5.15. To maintain physical health	5.16. To improve existing skills	5.17. To be the best in the group	5.18. To manage medical condition	5.19. To do my personal best	5.20. To do something in common with friends	5.21. Because people tell me I need to	5.22. Because it acts as a stress release	5.23. To improve body shape	5.24. To obtain new skills/activities	5.25. Because it’s fun	5.26. Because it was prescribed by doctor/physio	5.27. To work harder than others	5.28. Because it keeps me healthy	5.29. To compete with others around me	5.30. To talk with friends exercising	5.31. To keep current skill level	5.32. To improve appearance	5.33. To improve cardiovascular fitness	5.34. Because I enjoy exercising	5.35. To take mind off other things	5.36. To lose weight, look better	5.37. Because I have a good time
Yes	Exercise/Recreational	99	5 Strongly Agree	5 Strongly Agree	5 Strongly Agree	5 Strongly Agree	5 Strongly Agree	5 Strongly Agree	5 Strongly Agree	5 Strongly Agree	5 Strongly Agree		5 Strongly Agree	5 Strongly Agree	5 Strongly Agree	5 Strongly Agree
Yes	Exercise/Recreational	39	3 Undecided	4 Agree	5 Strongly Agree	2 disagree	5 Strongly Agree	3 Undecided	5 Strongly Agree	5 Strongly Agree	4 Agree		1 Strong Disagree	5 Strongly Agree	3 Undecided	2 Disagree	4 Agree	1 Strong Disagree	1 Strong Disagree	2 Disagree	5 Strongly Agree	5 Strongly Agree	4 Agree	5 Strongly Agree	5 Strongly Agree	5 Strongly Agree	5 Strongly Agree	5 Strongly Agree	1 Strong Disagree	1 Strong Disagree	4 Agree	1 Strong Disagree	1 Strong Disagree	5 Strongly Agree	3 Undecided	2 Disagree	5 Strongly Agree	1 Strong Disagree	1 Strong Disagree	5 Strongly Agree	1 Strong Disagree	1 Strong Disagree	5 Strongly Agree	4 Agree	5 Strongly Agree	4 Agree	5 Strongly Agree	4 Agree	5 Strongly Agree
Yes	Outdoor Adventure Sport	27	5 Strongly Agree	5 Strongly Agree	5 Strongly Agree	5 Strongly Agree	5 Strongly Agree	5 Strongly Agree	5 Strongly Agree	5 Strongly Agree	4 Agree		2 Disagree	5 Strongly Agree	4 Agree	5 Strongly Agree	5 Strongly Agree	2 Disagree	2 Disagree	5 Strongly Agree	4 Agree	5 Strongly Agree	2 Disagree	5 Strongly Agree	5 Strongly Agree	5 Strongly Agree	5 Strongly Agree	5 Strongly Agree	2 Disagree	2 Disagree	5 Strongly Agree	5 Strongly Agree	1 Strong Disagree	5 Strongly Agree	4 Agree	5 Strongly Agree	5 Strongly Agree	2 Disagree	2 Disagree	5 Strongly Agree	4 Agree	5 Strongly Agree	5 Strongly Agree	2 Disagree	5 Strongly Agree	5 Strongly Agree	5 Strongly Agree	4 Agree	5 Strongly Agree
Yes	Exercise/Recreational	23	4 Agree	4 Agree	4 Agree	3 Undecided	2 disagree	2 disagree	5 Strongly Agree	4 Agree	5 Strongly Agree		2 Disagree	4 Agree	4 Agree	4 Agree	4 Agree	2 Disagree	2 Disagree	4 Agree	4 Agree	5 Strongly Agree	4 Agree	5 Strongly Agree	4 Agree	4 Agree	5 Strongly Agree	3 Undecided	2 Disagree	2 Disagree	4 Agree	4 Agree	2 Disagree	4 Agree	5 Strongly Agree	4 Agree	4 Agree	2 Disagree	2 Disagree	5 Strongly Agree	2 Disagree	2 Disagree	4 Agree	4 Agree	3 Undecided	3 Undecided	4 Agree	4 Agree	4 Agree
Yes	Outdoor Adventure Sport	22	5 Strongly Agree	4 Agree	5 Strongly Agree	3 Undecided	5 Strongly Agree	5 Strongly Agree	5 Strongly Agree	5 Strongly Agree	5 Strongly Agree		1 Strong Disagree	5 Strongly Agree	5 Strongly Agree	5 Strongly Agree	4 Agree	2 Disagree	1 Strong Disagree	1 Strong Disagree	1 Strong Disagree	5 Strongly Agree	4 Agree	5 Strongly Agree	5 Strongly Agree	5 Strongly Agree	5 Strongly Agree	3 Undecided	4 Agree	1 Strong Disagree	5 Strongly Agree	1 Strong Disagree	1 Strong Disagree	5 Strongly Agree	5 Strongly Agree	1 Strong Disagree	4 Agree	1 Strong Disagree	1 Strong Disagree	5 Strongly Agree	1 Strong Disagree	5 Strongly Agree	1 Strong Disagree	5 Strongly Agree	5 Strongly Agree	5 Strongly Agree	5 Strongly Agree	5 Strongly Agree	5 Strongly Agree
Yes	Exercise/Recreational	26	4 Agree	4 Agree	4 Agree	2 disagree	2 disagree	2 disagree	3 Undecided	4 Agree	5 Strongly Agree		1 Strong Disagree	4 Agree	3 Undecided	4 Agree	4 Agree	2 Disagree	1 Strong Disagree	4 Agree	4 Agree	4 Agree	2 Disagree	4 Agree	4 Agree	5 Strongly Agree	4 Agree	2 Disagree	1 Strong Disagree	4 Agree	3 Undecided	4 Agree	2 Disagree	5 Strongly Agree	2 Disagree	4 Agree	5 Strongly Agree	1 Strong Disagree	1 Strong Disagree	4 Agree	2 Disagree	4 Agree	3 Undecided	2 Disagree	4 Agree	4 Agree	4 Agree	1 Strong Disagree	4 Agree
Yes	Exercise/Recreational	21	4 Agree	4 Agree	3 Undecided	2 disagree	4 Agree	2 disagree	5 Strongly Agree	3 Undecided	2 disagree		1 Strong Disagree	5 Strongly Agree	4 Agree	3 Undecided	4 Agree	3 Undecided	1 Strong Disagree	4 Agree	5 Strongly Agree	5 Strongly Agree	4 Agree	4 Agree	5 Strongly Agree	4 Agree	4 Agree	4 Agree	1 Strong Disagree	2 Disagree	5 Strongly Agree	3 Undecided	3 Undecided	5 Strongly Agree	4 Agree	4 Agree	5 Strongly Agree	2 Disagree	1 Strong Disagree	5 Strongly Agree	4 Agree	3 Undecided	4 Agree	4 Agree	4 Agree	5 Strongly Agree	5 Strongly Agree	4 Agree	5 Strongly Agree
Yes	Outdoor Adventure Sport	27	4 Agree	5 Strongly Agree	3 Undecided	4 Agree	2 disagree	4 Agree	5 Strongly Agree	2 disagree	5 Strongly Agree		4 Agree	5 Strongly Agree	5 Strongly Agree	3 Undecided	4 Agree	3 Undecided	4 Agree	5 Strongly Agree	3 Undecided	5 Strongly Agree	1 Strong Disagree	3 Undecided	5 Strongly Agree	5 Strongly Agree	3 Undecided	4 Agree	3 Undecided	1 Strong Disagree	4 Agree	4 Agree	1 Strong Disagree	4 Agree	2 Disagree	4 Agree	4 Agree	3 Undecided	2 Disagree	2 Disagree	2 Disagree	3 Undecided	4 Agree	2 Disagree	4 Agree	3 Undecided	4 Agree	2 Disagree	5 Strongly Agree
Yes	Exercise/Recreational	26	5 Strongly Agree	5 Strongly Agree	5 Strongly Agree	2 disagree	2 disagree	3 Undecided	5 Strongly Agree	2 disagree	3 Undecided		1 Strong Disagree	4 Agree	2 Disagree	5 Strongly Agree	2 Disagree	1 Strong Disagree	1 Strong Disagree	5 Strongly Agree	5 Strongly Agree	4 Agree	2 Disagree	4 Agree	4 Agree	4 Agree	4 Agree	2 Disagree	1 Strong Disagree	1 Strong Disagree	1 Strong Disagree	4 Agree	1 Strong Disagree	5 Strongly Agree	4 Agree	2 Disagree	5 Strongly Agree	1 Strong Disagree	1 Strong Disagree	5 Strongly Agree	1 Strong Disagree	5 Strongly Agree	1 Strong Disagree	4 Agree	4 Agree	2 Disagree	5 Strongly Agree	4 Agree	4 Agree
Yes	Outdoor Adventure Sport	24	5 Strongly Agree	5 Strongly Agree	5 Strongly Agree	4 Agree	3 Undecided	3 Undecided	5 Strongly Agree	4 Agree	5 Strongly Agree		1 Strong Disagree	5 Strongly Agree	4 Agree	1 Strong Disagree	4 Agree	1 Strong Disagree	1 Strong Disagree	1 Strong Disagree	5 Strongly Agree	5 Strongly Agree	3 Undecided	4 Agree	5 Strongly Agree	5 Strongly Agree	4 Agree	3 Undecided	1 Strong Disagree	3 Undecided	3 Undecided	1 Strong Disagree	1 Strong Disagree	5 Strongly Agree	3 Undecided	3 Undecided	5 Strongly Agree	1 Strong Disagree	1 Strong Disagree	5 Strongly Agree	1 Strong Disagree	1 Strong Disagree	3 Undecided	1 Strong Disagree	3 Undecided	5 Strongly Agree	5 Strongly Agree	1 Strong Disagree	5 Strongly Agree
Yes	Exercise/Recreational	23	5 Strongly Agree	5 Strongly Agree	5 Strongly Agree	5 Strongly Agree	5 Strongly Agree	5 Strongly Agree	5 Strongly Agree	5 Strongly Agree	3 Undecided		1 Strong Disagree	5 Strongly Agree	5 Strongly Agree	5 Strongly Agree	5 Strongly Agree	3 Undecided	1 Strong Disagree	5 Strongly Agree	5 Strongly Agree	5 Strongly Agree	4 Agree	5 Strongly Agree	5 Strongly Agree	5 Strongly Agree	5 Strongly Agree	5 Strongly Agree	2 Disagree	2 Disagree	4 Agree	3 Undecided	2 Disagree	5 Strongly Agree	4 Agree	3 Undecided	5 Strongly Agree	2 Disagree	2 Disagree	5 Strongly Agree	2 Disagree	3 Undecided	4 Agree	4 Agree	5 Strongly Agree	5 Strongly Agree	5 Strongly Agree	4 Agree	5 Strongly Agree
Yes	Exercise/Recreational	23	4 Agree	5 Strongly Agree	5 Strongly Agree	3 Undecided	2 disagree	1 Strongly Disagree	5 Strongly Agree	3 Undecided	3 Undecided		1 Strong Disagree	4 Agree	3 Undecided	2 Disagree	2 Disagree	2 Disagree	1 Strong Disagree	2 Disagree	5 Strongly Agree	4 Agree	1 Strong Disagree	5 Strongly Agree	5 Strongly Agree	5 Strongly Agree	5 Strongly Agree	3 Undecided	1 Strong Disagree	3 Undecided	3 Undecided	2 Disagree	3 Undecided	5 Strongly Agree	4 Agree	2 Disagree	3 Undecided	2 Disagree	2 Disagree	5 Strongly Agree	1 Strong Disagree	1 Strong Disagree	3 Undecided	5 Strongly Agree	3 Undecided	4 Agree	5 Strongly Agree	5 Strongly Agree	3 Undecided
Yes	Exercise/Recreational	23	4 Agree	4 Agree	4 Agree	2 disagree	2 disagree	2 disagree	4 Agree	3 Undecided	3 Undecided		1 Strong Disagree	4 Agree	2 Disagree	4 Agree	4 Agree	1 Strong Disagree	1 Strong Disagree	4 Agree	5 Strongly Agree	5 Strongly Agree	4 Agree	5 Strongly Agree	3 Undecided	4 Agree	4 Agree	4 Agree	1 Strong Disagree	2 Disagree	4 Agree	4 Agree	2 Disagree	4 Agree	4 Agree	2 Disagree	2 Disagree	2 Disagree	2 Disagree	4 Agree	2 Disagree	2 Disagree	2 Disagree	4 Agree	4 Agree	4 Agree	4 Agree	4 Agree	3 Undecided
Yes	Competitive Sport	25	2 disagree	4 Agree	2 disagree	2 disagree	2 disagree	3 Undecided	2 disagree	2 disagree	4 Agree		2 Disagree	4 Agree	4 Agree	4 Agree	3 Undecided	2 Disagree	1 Strong Disagree	4 Agree	2 Disagree	4 Agree	4 Agree	4 Agree	4 Agree	4 Agree	4 Agree	4 Agree	2 Disagree	2 Disagree	4 Agree	5 Strongly Agree	1 Strong Disagree	2 Disagree	4 Agree	4 Agree	4 Agree	2 Disagree	2 Disagree	4 Agree	4 Agree	2 Disagree	4 Agree	4 Agree	4 Agree	4 Agree	4 Agree	4 Agree	4 Agree
Yes	Exercise/Recreational	22	4 Agree	4 Agree	4 Agree	4 Agree	4 Agree	4 Agree	4 Agree	5 Strongly Agree	3 Undecided		4 Agree	2 Disagree	3 Undecided	4 Agree	4 Agree	4 Agree	1 Strong Disagree	4 Agree	4 Agree	4 Agree	4 Agree	5 Strongly Agree	4 Agree	3 Undecided	4 Agree	3 Undecided	2 Disagree	1 Strong Disagree	4 Agree	4 Agree	2 Disagree	4 Agree	4 Agree	3 Undecided	4 Agree	1 Strong Disagree	3 Undecided	5 Strongly Agree	2 Disagree	4 Agree	4 Agree	4 Agree	5 Strongly Agree	4 Agree	4 Agree	3 Undecided	4 Agree
Yes	Competitive Sport	27	5 Strongly Agree	4 Agree	5 Strongly Agree	4 Agree	2 disagree	5 Strongly Agree	5 Strongly Agree	3 Undecided	5 Strongly Agree		2 Disagree	4 Agree	4 Agree	5 Strongly Agree	5 Strongly Agree	5 Strongly Agree	1 Strong Disagree	5 Strongly Agree	4 Agree	4 Agree	4 Agree	4 Agree	5 Strongly Agree	4 Agree	4 Agree	5 Strongly Agree	5 Strongly Agree	1 Strong Disagree	5 Strongly Agree	5 Strongly Agree	1 Strong Disagree	3 Undecided	4 Agree	5 Strongly Agree	5 Strongly Agree	1 Strong Disagree	4 Agree	4 Agree	5 Strongly Agree	5 Strongly Agree	5 Strongly Agree	3 Undecided	3 Undecided	4 Agree	3 Undecided	4 Agree	5 Strongly Agree
Yes	Exercise/Recreational	27	4 Agree	4 Agree	4 Agree	2 disagree	4 Agree	2 disagree	2 disagree	4 Agree	5 Strongly Agree		1 Strong Disagree	4 Agree	4 Agree	4 Agree	2 Disagree	2 Disagree	2 Disagree	4 Agree	4 Agree	4 Agree	4 Agree	4 Agree	4 Agree	4 Agree	4 Agree	3 Undecided	2 Disagree	2 Disagree	4 Agree	2 Disagree	2 Disagree	4 Agree	4 Agree	3 Undecided	3 Undecided	1 Strong Disagree	2 Disagree	4 Agree	2 Disagree	4 Agree	3 Undecided	4 Agree	4 Agree	3 Undecided	4 Agree	4 Agree	4 Agree
Yes	Exercise/Recreational	24	5 Strongly Agree	4 Agree	5 Strongly Agree	3 Undecided	5 Strongly Agree	5 Strongly Agree	5 Strongly Agree	5 Strongly Agree	5 Strongly Agree		2 Disagree	4 Agree	4 Agree	4 Agree	5 Strongly Agree	5 Strongly Agree	2 Disagree	4 Agree	3 Undecided	4 Agree	4 Agree	5 Strongly Agree	5 Strongly Agree	4 Agree	4 Agree	4 Agree	4 Agree	4 Agree	5 Strongly Agree	4 Agree	2 Disagree	4 Agree	4 Agree	4 Agree	4 Agree	2 Disagree	4 Agree	4 Agree	4 Agree	4 Agree	4 Agree	4 Agree	5 Strongly Agree	5 Strongly Agree	4 Agree	4 Agree	4 Agree
Yes	Outdoor Adventure Sport	46	5 Strongly Agree	4 Agree	5 Strongly Agree	5 Strongly Agree	5 Strongly Agree	2 disagree	5 Strongly Agree	4 Agree	5 Strongly Agree		1 Strong Disagree	3 Undecided	5 Strongly Agree	5 Strongly Agree	5 Strongly Agree	2 Disagree	1 Strong Disagree	5 Strongly Agree	3 Undecided	4 Agree	3 Undecided	5 Strongly Agree	5 Strongly Agree	3 Undecided	5 Strongly Agree	5 Strongly Agree	1 Strong Disagree	3 Undecided	5 Strongly Agree	5 Strongly Agree	1 Strong Disagree	3 Undecided	2 Disagree	3 Undecided	4 Agree	1 Strong Disagree	1 Strong Disagree	5 Strongly Agree	2 Disagree	4 Agree	4 Agree	2 Disagree	5 Strongly Agree	5 Strongly Agree	4 Agree	1 Strong Disagree	5 Strongly Agree
Yes	Exercise/Recreational	42	5 Strongly Agree	5 Strongly Agree	5 Strongly Agree	4 Agree	5 Strongly Agree	4 Agree	5 Strongly Agree	5 Strongly Agree	5 Strongly Agree		4 Agree	5 Strongly Agree	5 Strongly Agree	5 Strongly Agree	4 Agree	2 Disagree	3 Undecided	4 Agree	4 Agree	5 Strongly Agree	4 Agree	5 Strongly Agree	5 Strongly Agree	5 Strongly Agree	5 Strongly Agree	4 Agree	2 Disagree	1 Strong Disagree	3 Undecided	4 Agree	1 Strong Disagree	5 Strongly Agree	4 Agree	4 Agree	5 Strongly Agree	1 Strong Disagree	1 Strong Disagree	5 Strongly Agree	1 Strong Disagree	4 Agree	4 Agree	3 Undecided	5 Strongly Agree	4 Agree	5 Strongly Agree	5 Strongly Agree
Yes	Exercise/Recreational	49	4 Agree	4 Agree	5 Strongly Agree	5 Strongly Agree	5 Strongly Agree	4 Agree	5 Strongly Agree	5 Strongly Agree	5 Strongly Agree		1 Strong Disagree	5 Strongly Agree	5 Strongly Agree	2 Disagree	4 Agree	2 Disagree	1 Strong Disagree	2 Disagree	5 Strongly Agree	5 Strongly Agree	3 Undecided	4 Agree	5 Strongly Agree	5 Strongly Agree	5 Strongly Agree	4 Agree	1 Strong Disagree	4 Agree	4 Agree	4 Agree	1 Strong Disagree	4 Agree	4 Agree	2 Disagree	4 Agree	1 Strong Disagree	1 Strong Disagree	5 Strongly Agree	1 Strong Disagree	1 Strong Disagree	4 Agree	3 Undecided	4 Agree	4 Agree	4 Agree	4 Agree	4 Agree
Yes	Exercise/Recreational	53	5 Strongly Agree	5 Strongly Agree	5 Strongly Agree	4 Agree	5 Strongly Agree	2 disagree	4 Agree	3 Undecided	4 Agree		1 Strong Disagree	4 Agree	4 Agree	3 Undecided	4 Agree	2 Disagree	1 Strong Disagree	3 Undecided	3 Undecided	4 Agree	3 Undecided	4 Agree	4 Agree	4 Agree	4 Agree	3 Undecided	1 Strong Disagree	1 Strong Disagree	3 Undecided	4 Agree	2 Disagree	4 Agree	3 Undecided	4 Agree	4 Agree	1 Strong Disagree	1 Strong Disagree	4 Agree	1 Strong Disagree	4 Agree	3 Undecided	3 Undecided	4 Agree	4 Agree	4 Agree	2 Disagree	5 Strongly Agree
Yes	Exercise/Recreational	27	4 Agree	3 Undecided	4 Agree	4 Agree	5 Strongly Agree	2 disagree	4 Agree	5 Strongly Agree	5 Strongly Agree		1 Strong Disagree	5 Strongly Agree	5 Strongly Agree	3 Undecided	4 Agree	1 Strong Disagree	1 Strong Disagree	3 Undecided	5 Strongly Agree	5 Strongly Agree	5 Strongly Agree	5 Strongly Agree	5 Strongly Agree	4 Agree	5 Strongly Agree	4 Agree	2 Disagree	1 Strong Disagree	4 Agree	3 Undecided	1 Strong Disagree	5 Strongly Agree	5 Strongly Agree	4 Agree	4 Agree	1 Strong Disagree	2 Disagree	4 Agree	2 Disagree	2 Disagree	4 Agree	4 Agree	4 Agree	4 Agree	4 Agree	5 Strongly Agree	3 Undecided
Yes	Exercise/Recreational	31	3 Undecided	4 Agree	3 Undecided	2 disagree	2 disagree	3 Undecided	4 Agree	4 Agree	4 Agree		2 Disagree	4 Agree	3 Undecided	2 Disagree	4 Agree	3 Undecided	1 Strong Disagree	2 Disagree	4 Agree	4 Agree	4 Agree	5 Strongly Agree	4 Agree	4 Agree	4 Agree	4 Agree	2 Disagree	1 Strong Disagree	4 Agree	2 Disagree	1 Strong Disagree	4 Agree	4 Agree	3 Undecided	4 Agree	2 Disagree	2 Disagree	4 Agree	2 Disagree	2 Disagree	3 Undecided	4 Agree	5 Strongly Agree	4 Agree	5 Strongly Agree	5 Strongly Agree	4 Agree
Yes			3 Undecided	3 Undecided	3 Undecided	3 Undecided	3 Undecided	3 Undecided	3 Undecided	3 Undecided	3 Undecided
Yes	Exercise/Recreational	52	4 Agree	4 Agree	4 Agree	2 disagree	4 Agree	2 disagree	4 Agree	2 disagree	4 Agree		2 Disagree	4 Agree	4 Agree	4 Agree	2 Disagree	2 Disagree	2 Disagree	4 Agree	4 Agree	4 Agree	4 Agree	4 Agree	4 Agree	4 Agree	4 Agree	2 Disagree	2 Disagree	2 Disagree	2 Disagree	4 Agree	2 Disagree	4 Agree	4 Agree	2 Disagree	4 Agree	2 Disagree	2 Disagree	4 Agree	2 Disagree	4 Agree	2 Disagree	4 Agree	4 Agree	4 Agree	4 Agree	4 Agree	4 Agree
Yes	Outdoor Adventure Sport	38	5 Strongly Agree	4 Agree	5 Strongly Agree	4 Agree	4 Agree	3 Undecided	5 Strongly Agree	4 Agree	3 Undecided		1 Strong Disagree	4 Agree	4 Agree	4 Agree	3 Undecided	1 Strong Disagree	1 Strong Disagree	4 Agree	4 Agree	5 Strongly Agree	4 Agree	5 Strongly Agree	5 Strongly Agree	4 Agree	5 Strongly Agree	3 Undecided	1 Strong Disagree	2 Disagree	2 Disagree	2 Disagree	1 Strong Disagree	3 Undecided	4 Agree	3 Undecided	5 Strongly Agree	1 Strong Disagree	1 Strong Disagree	5 Strongly Agree	1 Strong Disagree	2 Disagree	2 Disagree	3 Undecided	4 Agree	4 Agree	4 Agree	5 Strongly Agree	5 Strongly Agree
Yes	Exercise/Recreational	51	4 Agree	4 Agree	4 Agree	3 Undecided	2 disagree	1 Strongly Disagree	4 Agree	1 Strongly Disagree	4 Agree		1 Strong Disagree	4 Agree	4 Agree	2 Disagree	2 Disagree	1 Strong Disagree	1 Strong Disagree	2 Disagree	4 Agree	5 Strongly Agree	3 Undecided	4 Agree	4 Agree	4 Agree	4 Agree	2 Disagree	1 Strong Disagree	3 Undecided	1 Strong Disagree	2 Disagree	2 Disagree	4 Agree	2 Disagree	1 Strong Disagree	4 Agree	1 Strong Disagree	1 Strong Disagree	5 Strongly Agree	1 Strong Disagree	1 Strong Disagree	1 Strong Disagree	1 Strong Disagree	4 Agree	3 Undecided	3 Undecided	4 Agree	2 Disagree
Yes	Exercise/Recreational	55	5 Strongly Agree	4 Agree	4 Agree	4 Agree	3 Undecided	2 disagree	4 Agree	3 Undecided	5 Strongly Agree		1 Strong Disagree	4 Agree	4 Agree	2 Disagree	2 Disagree	1 Strong Disagree	1 Strong Disagree	2 Disagree	2 Disagree	4 Agree	2 Disagree	3 Undecided	5 Strongly Agree	4 Agree	4 Agree	2 Disagree	1 Strong Disagree	1 Strong Disagree	1 Strong Disagree	2 Disagree	1 Strong Disagree	4 Agree	4 Agree	1 Strong Disagree	4 Agree	1 Strong Disagree	1 Strong Disagree	4 Agree	1 Strong Disagree	2 Disagree	1 Strong Disagree	4 Agree	4 Agree	3 Undecided	2 Disagree	4 Agree	4 Agree
Yes	Exercise/Recreational	55	5 Strongly Agree	4 Agree	5 Strongly Agree	4 Agree	3 Undecided	4 Agree	5 Strongly Agree	5 Strongly Agree	5 Strongly Agree		2 Disagree	4 Agree	4 Agree	4 Agree	4 Agree	2 Disagree	2 Disagree	4 Agree	5 Strongly Agree	5 Strongly Agree	5 Strongly Agree	5 Strongly Agree	5 Strongly Agree	5 Strongly Agree	5 Strongly Agree	5 Strongly Agree	2 Disagree	2 Disagree	5 Strongly Agree	5 Strongly Agree	2 Disagree	5 Strongly Agree	5 Strongly Agree	5 Strongly Agree	5 Strongly Agree	2 Disagree	2 Disagree	5 Strongly Agree	4 Agree	4 Agree	4 Agree	4 Agree	4 Agree	4 Agree	4 Agree	4 Agree	4 Agree
Yes	Exercise/Recreational	29	5 Strongly Agree	5 Strongly Agree	5 Strongly Agree	5 Strongly Agree	5 Strongly Agree	5 Strongly Agree	5 Strongly Agree	3 Undecided	5 Strongly Agree		5 Strongly Agree	5 Strongly Agree	4 Agree	2 Disagree	2 Disagree	2 Disagree	5 Strongly Agree	2 Disagree	5 Strongly Agree	5 Strongly Agree	4 Agree	5 Strongly Agree	5 Strongly Agree	5 Strongly Agree	5 Strongly Agree	2 Disagree	2 Disagree	5 Strongly Agree	5 Strongly Agree	5 Strongly Agree	1 Strong Disagree	5 Strongly Agree	2 Disagree	2 Disagree	5 Strongly Agree	1 Strong Disagree	1 Strong Disagree	5 Strongly Agree	1 Strong Disagree	1 Strong Disagree	1 Strong Disagree	4 Agree	5 Strongly Agree	5 Strongly Agree	5 Strongly Agree	5 Strongly Agree	5 Strongly Agree
Yes	Exercise/Recreational	43	5 Strongly Agree	5 Strongly Agree	4 Agree	4 Agree	5 Strongly Agree	2 disagree	5 Strongly Agree	4 Agree	5 Strongly Agree		4 Agree	4 Agree	4 Agree	4 Agree	4 Agree	2 Disagree	4 Agree	4 Agree	4 Agree	4 Agree	2 Disagree	3 Undecided	4 Agree	4 Agree	4 Agree	2 Disagree	1 Strong Disagree	3 Undecided	2 Disagree	3 Undecided	2 Disagree	4 Agree	4 Agree	2 Disagree	4 Agree	1 Strong Disagree	1 Strong Disagree	4 Agree	1 Strong Disagree	2 Disagree	4 Agree	2 Disagree	4 Agree	3 Undecided	5 Strongly Agree	4 Agree	4 Agree
Yes	Competitive Sport	24	4 Agree	4 Agree	4 Agree	4 Agree	4 Agree	4 Agree	4 Agree	4 Agree	4 Agree		2 Disagree	4 Agree	4 Agree	4 Agree	4 Agree	4 Agree	1 Strong Disagree	4 Agree	4 Agree	4 Agree	4 Agree	4 Agree	4 Agree	4 Agree	4 Agree	4 Agree	4 Agree	4 Agree	4 Agree	4 Agree	1 Strong Disagree	5 Strongly Agree	5 Strongly Agree	2 Disagree	4 Agree	1 Strong Disagree	1 Strong Disagree	5 Strongly Agree	5 Strongly Agree	5 Strongly Agree	5 Strongly Agree	5 Strongly Agree	5 Strongly Agree	5 Strongly Agree	5 Strongly Agree	5 Strongly Agree	5 Strongly Agree
Yes	Exercise/Recreational	23	5 Strongly Agree	5 Strongly Agree	5 Strongly Agree	2 disagree	2 disagree	3 Undecided	4 Agree	5 Strongly Agree	5 Strongly Agree		1 Strong Disagree	5 Strongly Agree	2 Disagree	4 Agree	5 Strongly Agree	1 Strong Disagree	1 Strong Disagree	4 Agree	5 Strongly Agree	5 Strongly Agree	5 Strongly Agree	5 Strongly Agree	5 Strongly Agree	5 Strongly Agree	5 Strongly Agree	4 Agree	1 Strong Disagree	2 Disagree	5 Strongly Agree	4 Agree	1 Strong Disagree	5 Strongly Agree	4 Agree	4 Agree	5 Strongly Agree	2 Disagree	2 Disagree	5 Strongly Agree	2 Disagree	3 Undecided	4 Agree	5 Strongly Agree	4 Agree	5 Strongly Agree	5 Strongly Agree	4 Agree	4 Agree
Yes	Exercise/Recreational	33	5 Strongly Agree	5 Strongly Agree	4 Agree	3 Undecided	4 Agree	2 disagree	4 Agree	3 Undecided	4 Agree		1 Strong Disagree	4 Agree	4 Agree	4 Agree	4 Agree	2 Disagree	1 Strong Disagree	4 Agree	4 Agree	4 Agree	1 Strong Disagree	3 Undecided	4 Agree	4 Agree	4 Agree	4 Agree	1 Strong Disagree	1 Strong Disagree	3 Undecided	4 Agree	1 Strong Disagree	4 Agree	3 Undecided	4 Agree	5 Strongly Agree	2 Disagree	1 Strong Disagree	4 Agree	1 Strong Disagree	3 Undecided	3 Undecided	2 Disagree	4 Agree	3 Undecided	4 Agree	3 Undecided	5 Strongly Agree
Yes	Exercise/Recreational	33	4 Agree	4 Agree	4 Agree	4 Agree	4 Agree	2 disagree	4 Agree	2 disagree	4 Agree		1 Strong Disagree	4 Agree	3 Undecided	4 Agree	2 Disagree	1 Strong Disagree	1 Strong Disagree	3 Undecided	2 Disagree	4 Agree	1 Strong Disagree	2 Disagree	2 Disagree	4 Agree	4 Agree	1 Strong Disagree	1 Strong Disagree	1 Strong Disagree	1 Strong Disagree	1 Strong Disagree	4 Agree	4 Agree	2 Disagree	1 Strong Disagree	2 Disagree	3 Undecided	1 Strong Disagree	4 Agree	1 Strong Disagree	4 Agree	1 Strong Disagree	2 Disagree	2 Disagree	2 Disagree	4 Agree	2 Disagree	2 Disagree
Yes	Exercise/Recreational	61	5 Strongly Agree	4 Agree	4 Agree	4 Agree	5 Strongly Agree	3 Undecided	4 Agree	4 Agree	5 Strongly Agree		2 Disagree	4 Agree	4 Agree	3 Undecided	3 Undecided	2 Disagree	2 Disagree	3 Undecided	4 Agree	4 Agree	2 Disagree	4 Agree	5 Strongly Agree	4 Agree	4 Agree	3 Undecided	2 Disagree	2 Disagree	2 Disagree	3 Undecided	2 Disagree	4 Agree	3 Undecided	3 Undecided	4 Agree	2 Disagree	2 Disagree	4 Agree	2 Disagree	3 Undecided	3 Undecided	3 Undecided	3 Undecided	3 Undecided	4 Agree	3 Undecided	4 Agree
Yes	Exercise/Recreational	44	5 Strongly Agree	4 Agree	5 Strongly Agree	3 Undecided	5 Strongly Agree	4 Agree	5 Strongly Agree	5 Strongly Agree	5 Strongly Agree		2 Disagree	4 Agree	4 Agree	2 Disagree	3 Undecided	1 Strong Disagree	2 Disagree	2 Disagree	5 Strongly Agree	4 Agree	3 Undecided	4 Agree	5 Strongly Agree	5 Strongly Agree	4 Agree	2 Disagree	1 Strong Disagree	4 Agree	3 Undecided	2 Disagree	1 Strong Disagree	5 Strongly Agree	4 Agree	3 Undecided	4 Agree	2 Disagree	1 Strong Disagree	4 Agree	1 Strong Disagree	2 Disagree	4 Agree	3 Undecided	4 Agree	4 Agree	5 Strongly Agree	4 Agree	4 Agree
Yes	Exercise/Recreational	54	5 Strongly Agree	4 Agree	4 Agree	3 Undecided	4 Agree	2 disagree	4 Agree	4 Agree	4 Agree		1 Strong Disagree	4 Agree	3 Undecided	3 Undecided	4 Agree	1 Strong Disagree	1 Strong Disagree	3 Undecided	4 Agree	4 Agree	1 Strong Disagree	4 Agree	4 Agree	4 Agree	4 Agree	2 Disagree	1 Strong Disagree	4 Agree	4 Agree	3 Undecided	2 Disagree	4 Agree	2 Disagree	4 Agree	4 Agree	2 Disagree	1 Strong Disagree	5 Strongly Agree	1 Strong Disagree	4 Agree	2 Disagree	2 Disagree	4 Agree	4 Agree	4 Agree	4 Agree	4 Agree
Yes	Exercise/Recreational	66	5 Strongly Agree	5 Strongly Agree	5 Strongly Agree	5 Strongly Agree	5 Strongly Agree	3 Undecided	5 Strongly Agree	3 Undecided	5 Strongly Agree		1 Strong Disagree	4 Agree	4 Agree	3 Undecided	2 Disagree	2 Disagree	1 Strong Disagree	2 Disagree	3 Undecided	3 Undecided	1 Strong Disagree	3 Undecided	5 Strongly Agree	4 Agree	4 Agree	3 Undecided	1 Strong Disagree	3 Undecided	3 Undecided	3 Undecided	1 Strong Disagree	4 Agree	2 Disagree	2 Disagree	5 Strongly Agree	1 Strong Disagree	1 Strong Disagree	4 Agree	1 Strong Disagree	2 Disagree	3 Undecided	1 Strong Disagree	4 Agree	3 Undecided	5 Strongly Agree	2 Disagree	5 Strongly Agree
Yes	Exercise/Recreational	53	4 Agree	5 Strongly Agree	4 Agree	5 Strongly Agree	5 Strongly Agree	3 Undecided	3 Undecided	3 Undecided	5 Strongly Agree		1 Strong Disagree	5 Strongly Agree	4 Agree	1 Strong Disagree	3 Undecided	1 Strong Disagree	1 Strong Disagree	1 Strong Disagree	5 Strongly Agree	3 Undecided	3 Undecided	3 Undecided	5 Strongly Agree	5 Strongly Agree	5 Strongly Agree	4 Agree	1 Strong Disagree	5 Strongly Agree	5 Strongly Agree	1 Strong Disagree	1 Strong Disagree	4 Agree	3 Undecided	2 Disagree	5 Strongly Agree	5 Strongly Agree	2 Disagree	2 Disagree	1 Strong Disagree	1 Strong Disagree	3 Undecided	3 Undecided	4 Agree	4 Agree	5 Strongly Agree	5 Strongly Agree	4 Agree
Yes	Exercise/Recreational	67	5 Strongly Agree	5 Strongly Agree	5 Strongly Agree	5 Strongly Agree	5 Strongly Agree	5 Strongly Agree	5 Strongly Agree	5 Strongly Agree	5 Strongly Agree		1 Strong Disagree	5 Strongly Agree	5 Strongly Agree	5 Strongly Agree	5 Strongly Agree	1 Strong Disagree	1 Strong Disagree	4 Agree	5 Strongly Agree	5 Strongly Agree	5 Strongly Agree	5 Strongly Agree	5 Strongly Agree	5 Strongly Agree	5 Strongly Agree	5 Strongly Agree	1 Strong Disagree	2 Disagree	4 Agree	5 Strongly Agree	1 Strong Disagree	5 Strongly Agree	4 Agree	4 Agree	5 Strongly Agree	1 Strong Disagree	1 Strong Disagree	5 Strongly Agree	1 Strong Disagree	5 Strongly Agree	5 Strongly Agree	4 Agree	5 Strongly Agree	5 Strongly Agree	5 Strongly Agree	4 Agree	5 Strongly Agree
Yes	Exercise/Recreational	41	5 Strongly Agree	4 Agree	5 Strongly Agree	2 disagree	4 Agree	2 disagree	4 Agree	4 Agree	3 Undecided		2 Disagree	4 Agree	4 Agree	4 Agree	4 Agree	2 Disagree	2 Disagree	4 Agree	4 Agree	5 Strongly Agree	4 Agree	4 Agree	4 Agree	4 Agree	5 Strongly Agree	4 Agree	1 Strong Disagree	2 Disagree	2 Disagree	4 Agree	2 Disagree	4 Agree	4 Agree	4 Agree	5 Strongly Agree	1 Strong Disagree	2 Disagree	5 Strongly Agree	1 Strong Disagree	4 Agree	3 Undecided	3 Undecided	4 Agree	4 Agree	4 Agree	3 Undecided	4 Agree
Yes	Exercise/Recreational	41	3 Undecided	4 Agree	4 Agree	2 disagree	2 disagree	2 disagree	5 Strongly Agree	5 Strongly Agree	5 Strongly Agree		1 Strong Disagree	4 Agree	3 Undecided	2 Disagree	5 Strongly Agree	2 Disagree	1 Strong Disagree	2 Disagree	4 Agree	5 Strongly Agree	4 Agree	5 Strongly Agree	5 Strongly Agree	4 Agree	4 Agree	4 Agree	1 Strong Disagree	2 Disagree	4 Agree	2 Disagree	1 Strong Disagree	4 Agree	4 Agree	4 Agree	5 Strongly Agree	1 Strong Disagree	1 Strong Disagree	5 Strongly Agree	1 Strong Disagree	2 Disagree	4 Agree	5 Strongly Agree	5 Strongly Agree	5 Strongly Agree	4 Agree	5 Strongly Agree	5 Strongly Agree
Yes	Competitive Sport	26	5 Strongly Agree	5 Strongly Agree	5 Strongly Agree	4 Agree	4 Agree	4 Agree	4 Agree	5 Strongly Agree	5 Strongly Agree		1 Strong Disagree	5 Strongly Agree	4 Agree	4 Agree	5 Strongly Agree	4 Agree	4 Agree	4 Agree	5 Strongly Agree	5 Strongly Agree	5 Strongly Agree	5 Strongly Agree	5 Strongly Agree	5 Strongly Agree	5 Strongly Agree	5 Strongly Agree	5 Strongly Agree	1 Strong Disagree	5 Strongly Agree	5 Strongly Agree	1 Strong Disagree	5 Strongly Agree	5 Strongly Agree	5 Strongly Agree	4 Agree	1 Strong Disagree	4 Agree	5 Strongly Agree	4 Agree	3 Undecided	5 Strongly Agree	5 Strongly Agree	5 Strongly Agree	5 Strongly Agree	5 Strongly Agree	5 Strongly Agree	5 Strongly Agree
Yes	Exercise/Recreational	31	3 Undecided	3 Undecided	4 Agree	2 disagree	3 Undecided	3 Undecided	3 Undecided	4 Agree	4 Agree		2 Disagree	3 Undecided	3 Undecided	3 Undecided	2 Disagree	2 Disagree	2 Disagree	4 Agree	2 Disagree	3 Undecided	4 Agree	4 Agree	4 Agree	2 Disagree	4 Agree	3 Undecided	2 Disagree	2 Disagree	2 Disagree	2 Disagree	2 Disagree	2 Disagree	4 Agree	2 Disagree	4 Agree	1 Strong Disagree	2 Disagree	4 Agree	2 Disagree	2 Disagree	4 Agree	4 Agree	4 Agree	4 Agree	2 Disagree	4 Agree	4 Agree
Yes	Exercise/Recreational	54	5 Strongly Agree	5 Strongly Agree	5 Strongly Agree	4 Agree	5 Strongly Agree	4 Agree	5 Strongly Agree	5 Strongly Agree	5 Strongly Agree		1 Strong Disagree	5 Strongly Agree	5 Strongly Agree	4 Agree	3 Undecided	2 Disagree	2 Disagree	3 Undecided	5 Strongly Agree	5 Strongly Agree	5 Strongly Agree	5 Strongly Agree	5 Strongly Agree	3 Undecided	5 Strongly Agree	4 Agree	1 Strong Disagree	1 Strong Disagree	3 Undecided	4 Agree	1 Strong Disagree	5 Strongly Agree	4 Agree	3 Undecided	5 Strongly Agree	1 Strong Disagree	3 Undecided	5 Strongly Agree	1 Strong Disagree	2 Disagree	5 Strongly Agree	3 Undecided	5 Strongly Agree	5 Strongly Agree	5 Strongly Agree	5 Strongly Agree	5 Strongly Agree
Yes	Exercise/Recreational	43	5 Strongly Agree	5 Strongly Agree	5 Strongly Agree	5 Strongly Agree	5 Strongly Agree	4 Agree	5 Strongly Agree	4 Agree	5 Strongly Agree		1 Strong Disagree	5 Strongly Agree	5 Strongly Agree	3 Undecided	4 Agree	1 Strong Disagree	1 Strong Disagree	3 Undecided	4 Agree	5 Strongly Agree	3 Undecided	5 Strongly Agree	5 Strongly Agree	4 Agree	5 Strongly Agree	5 Strongly Agree	1 Strong Disagree	4 Agree	5 Strongly Agree	4 Agree	1 Strong Disagree	4 Agree	5 Strongly Agree	5 Strongly Agree	5 Strongly Agree	1 Strong Disagree	1 Strong Disagree	5 Strongly Agree	1 Strong Disagree	5 Strongly Agree	5 Strongly Agree	5 Strongly Agree	5 Strongly Agree	5 Strongly Agree	4 Agree	5 Strongly Agree	5 Strongly Agree
Yes	Outdoor Adventure Sport	52	4 Agree	4 Agree	5 Strongly Agree	4 Agree	4 Agree	2 disagree	5 Strongly Agree	4 Agree	5 Strongly Agree		1 Strong Disagree	4 Agree	4 Agree	5 Strongly Agree	4 Agree	2 Disagree	1 Strong Disagree	4 Agree	3 Undecided	4 Agree	2 Disagree	4 Agree	5 Strongly Agree	4 Agree	4 Agree	4 Agree	1 Strong Disagree	2 Disagree	3 Undecided	4 Agree	1 Strong Disagree	3 Undecided	3 Undecided	3 Undecided	4 Agree	1 Strong Disagree	1 Strong Disagree	3 Undecided	1 Strong Disagree	4 Agree	4 Agree	2 Disagree	3 Undecided	4 Agree	4 Agree	3 Undecided	4 Agree
Yes	Exercise/Recreational	68	5 Strongly Agree	5 Strongly Agree	5 Strongly Agree	4 Agree	3 Undecided	2 disagree	4 Agree	3 Undecided	2 disagree		2 Disagree	5 Strongly Agree	4 Agree	4 Agree	4 Agree	3 Undecided	2 Disagree	4 Agree	5 Strongly Agree	5 Strongly Agree	2 Disagree	5 Strongly Agree	5 Strongly Agree	5 Strongly Agree	5 Strongly Agree	3 Undecided	2 Disagree	1 Strong Disagree	2 Disagree	3 Undecided	1 Strong Disagree	5 Strongly Agree	3 Undecided	2 Disagree	5 Strongly Agree	1 Strong Disagree	2 Disagree	4 Agree	4 Agree	2 Disagree	4 Agree	2 Disagree	4 Agree	5 Strongly Agree	4 Agree	3 Undecided	4 Agree
Yes	Outdoor Adventure Sport	33	5 Strongly Agree	5 Strongly Agree	5 Strongly Agree	5 Strongly Agree	5 Strongly Agree	2 disagree	5 Strongly Agree	1 Strongly Disagree	5 Strongly Agree		1 Strong Disagree	5 Strongly Agree	5 Strongly Agree	2 Disagree	3 Undecided	1 Strong Disagree	2 Disagree	2 Disagree	5 Strongly Agree	4 Agree	2 Disagree	4 Agree	5 Strongly Agree	5 Strongly Agree	4 Agree	3 Undecided	1 Strong Disagree	4 Agree	3 Undecided	3 Undecided	1 Strong Disagree	5 Strongly Agree	3 Undecided	3 Undecided	4 Agree	1 Strong Disagree	2 Disagree	4 Agree	1 Strong Disagree	2 Disagree	3 Undecided	3 Undecided	4 Agree	4 Agree	5 Strongly Agree	3 Undecided	5 Strongly Agree
Yes	Exercise/Recreational	43	5 Strongly Agree	4 Agree	5 Strongly Agree	4 Agree	5 Strongly Agree	4 Agree	5 Strongly Agree	5 Strongly Agree	5 Strongly Agree		2 Disagree	4 Agree	4 Agree	3 Undecided	4 Agree	1 Strong Disagree	1 Strong Disagree	1 Strong Disagree	5 Strongly Agree	5 Strongly Agree	4 Agree	4 Agree	5 Strongly Agree	3 Undecided	4 Agree	1 Strong Disagree	1 Strong Disagree	4 Agree	2 Disagree	1 Strong Disagree	1 Strong Disagree	4 Agree	4 Agree	3 Undecided	5 Strongly Agree	4 Agree	1 Strong Disagree	5 Strongly Agree	1 Strong Disagree	1 Strong Disagree	1 Strong Disagree	3 Undecided	4 Agree	4 Agree	4 Agree	4 Agree	4 Agree
Yes	Exercise/Recreational	53	4 Agree	4 Agree	4 Agree	4 Agree	5 Strongly Agree	3 Undecided	5 Strongly Agree	4 Agree	4 Agree		2 Disagree	4 Agree	4 Agree	4 Agree	3 Undecided	2 Disagree	2 Disagree	2 Disagree	4 Agree	4 Agree	2 Disagree	4 Agree	4 Agree	4 Agree	4 Agree	3 Undecided	2 Disagree	4 Agree	3 Undecided	4 Agree	3 Undecided	4 Agree	4 Agree	3 Undecided	4 Agree	2 Disagree	2 Disagree	4 Agree	2 Disagree	3 Undecided	4 Agree	4 Agree	4 Agree	4 Agree	4 Agree	4 Agree	4 Agree
Yes	Competitive Sport	42	5 Strongly Agree	5 Strongly Agree	5 Strongly Agree	4 Agree	4 Agree	1 Strongly Disagree	5 Strongly Agree	5 Strongly Agree	5 Strongly Agree		1 Strong Disagree	5 Strongly Agree	4 Agree	4 Agree	3 Undecided	2 Disagree	1 Strong Disagree	4 Agree	5 Strongly Agree	5 Strongly Agree	1 Strong Disagree	5 Strongly Agree	5 Strongly Agree	5 Strongly Agree	5 Strongly Agree	3 Undecided	1 Strong Disagree	4 Agree	3 Undecided	3 Undecided	1 Strong Disagree	4 Agree	2 Disagree	2 Disagree	5 Strongly Agree	1 Strong Disagree	2 Disagree	5 Strongly Agree	3 Undecided	1 Strong Disagree	2 Disagree	3 Undecided	5 Strongly Agree	5 Strongly Agree	4 Agree	3 Undecided	5 Strongly Agree
Yes	Exercise/Recreational	47	2 disagree	5 Strongly Agree	5 Strongly Agree	4 Agree	4 Agree	4 Agree	5 Strongly Agree	5 Strongly Agree	4 Agree		1 Strong Disagree	4 Agree	4 Agree	2 Disagree	4 Agree	2 Disagree	1 Strong Disagree	4 Agree	5 Strongly Agree	5 Strongly Agree	5 Strongly Agree	5 Strongly Agree		5 Strongly Agree	5 Strongly Agree	5 Strongly Agree	1 Strong Disagree	1 Strong Disagree	2 Disagree	2 Disagree	2 Disagree	5 Strongly Agree	5 Strongly Agree	2 Disagree	4 Agree	1 Strong Disagree	1 Strong Disagree	5 Strongly Agree	1 Strong Disagree	2 Disagree	4 Agree	4 Agree	4 Agree	4 Agree	4 Agree	4 Agree	4 Agree
Yes	Outdoor Adventure Sport	33	5 Strongly Agree	4 Agree	5 Strongly Agree	4 Agree	4 Agree	4 Agree	5 Strongly Agree	3 Undecided	5 Strongly Agree		4 Agree	5 Strongly Agree	5 Strongly Agree	4 Agree	4 Agree	2 Disagree	2 Disagree	4 Agree	4 Agree	5 Strongly Agree	3 Undecided	5 Strongly Agree	5 Strongly Agree	4 Agree	5 Strongly Agree	5 Strongly Agree	2 Disagree	3 Undecided	4 Agree	4 Agree	2 Disagree	4 Agree	3 Undecided	4 Agree	5 Strongly Agree	2 Disagree	3 Undecided	5 Strongly Agree	2 Disagree	4 Agree	4 Agree	2 Disagree	4 Agree	5 Strongly Agree	5 Strongly Agree	3 Undecided	5 Strongly Agree
Yes	Exercise/Recreational	47	5 Strongly Agree	5 Strongly Agree	5 Strongly Agree	4 Agree	4 Agree	2 disagree	5 Strongly Agree	3 Undecided	5 Strongly Agree		1 Strong Disagree	5 Strongly Agree	2 Disagree	2 Disagree	2 Disagree	1 Strong Disagree	1 Strong Disagree	2 Disagree	4 Agree	4 Agree	4 Agree	5 Strongly Agree	5 Strongly Agree	5 Strongly Agree	5 Strongly Agree	2 Disagree	1 Strong Disagree	4 Agree	2 Disagree	2 Disagree	1 Strong Disagree	5 Strongly Agree	4 Agree	2 Disagree	4 Agree	2 Disagree	1 Strong Disagree	5 Strongly Agree	1 Strong Disagree	2 Disagree	2 Disagree	4 Agree	5 Strongly Agree	4 Agree	5 Strongly Agree	4 Agree	5 Strongly Agree
Yes	Exercise/Recreational	65	5 Strongly Agree	4 Agree	5 Strongly Agree	4 Agree	5 Strongly Agree	3 Undecided	5 Strongly Agree	5 Strongly Agree	4 Agree		1 Strong Disagree	5 Strongly Agree	5 Strongly Agree	3 Undecided	4 Agree	3 Undecided	1 Strong Disagree	3 Undecided	2 Disagree	4 Agree	3 Undecided	4 Agree	5 Strongly Agree	3 Undecided	4 Agree	4 Agree	3 Undecided	2 Disagree	4 Agree	3 Undecided	1 Strong Disagree	2 Disagree	2 Disagree	4 Agree	5 Strongly Agree		3 Undecided	4 Agree	2 Disagree	3 Undecided	4 Agree	3 Undecided	4 Agree	4 Agree	3 Undecided	3 Undecided	5 Strongly Agree
Yes	Exercise/Recreational	63	3 Undecided	4 Agree	3 Undecided	3 Undecided	2 disagree	3 Undecided	3 Undecided	3 Undecided	3 Undecided		2 Disagree	4 Agree	4 Agree	3 Undecided	4 Agree	3 Undecided	1 Strong Disagree	3 Undecided	3 Undecided	4 Agree	4 Agree	4 Agree	4 Agree	3 Undecided	4 Agree	4 Agree	1 Strong Disagree	4 Agree	4 Agree	1 Strong Disagree	1 Strong Disagree	4 Agree	3 Undecided	4 Agree	4 Agree	1 Strong Disagree	1 Strong Disagree	4 Agree	2 Disagree	2 Disagree	4 Agree	3 Undecided	4 Agree	4 Agree	4 Agree	4 Agree	4 Agree
Yes	Exercise/Recreational	41	5 Strongly Agree	4 Agree	5 Strongly Agree	4 Agree	5 Strongly Agree	3 Undecided	5 Strongly Agree	3 Undecided	4 Agree		2 Disagree	5 Strongly Agree	5 Strongly Agree	2 Disagree	5 Strongly Agree	2 Disagree	1 Strong Disagree	2 Disagree	5 Strongly Agree	5 Strongly Agree	4 Agree	5 Strongly Agree	5 Strongly Agree	5 Strongly Agree	5 Strongly Agree	5 Strongly Agree	2 Disagree	1 Strong Disagree	4 Agree	2 Disagree	1 Strong Disagree	5 Strongly Agree	5 Strongly Agree	4 Agree	4 Agree	1 Strong Disagree	2 Disagree	5 Strongly Agree	2 Disagree	2 Disagree	4 Agree	5 Strongly Agree	5 Strongly Agree	4 Agree	5 Strongly Agree	5 Strongly Agree	4 Agree
Yes	Outdoor Adventure Sport	44	4 Agree	4 Agree	4 Agree	4 Agree	4 Agree	5 Strongly Agree	5 Strongly Agree	5 Strongly Agree	5 Strongly Agree		4 Agree	4 Agree	5 Strongly Agree	3 Undecided	4 Agree	4 Agree	3 Undecided	2 Disagree	5 Strongly Agree	5 Strongly Agree	4 Agree	5 Strongly Agree	5 Strongly Agree	5 Strongly Agree	5 Strongly Agree	4 Agree	4 Agree	2 Disagree	3 Undecided	2 Disagree	1 Strong Disagree	3 Undecided	3 Undecided	4 Agree	5 Strongly Agree	1 Strong Disagree	2 Disagree	4 Agree	3 Undecided	2 Disagree	4 Agree	3 Undecided	4 Agree	4 Agree	4 Agree	3 Undecided	5 Strongly Agree
Yes	Outdoor Adventure Sport	34	4 Agree	4 Agree	5 Strongly Agree	3 Undecided	3 Undecided	2 disagree	4 Agree	5 Strongly Agree	5 Strongly Agree		1 Strong Disagree	4 Agree	4 Agree	3 Undecided	4 Agree	2 Disagree	1 Strong Disagree	3 Undecided	2 Disagree	4 Agree	4 Agree	5 Strongly Agree	4 Agree	4 Agree	5 Strongly Agree	4 Agree	2 Disagree	4 Agree	4 Agree	4 Agree	1 Strong Disagree	3 Undecided	4 Agree	3 Undecided	5 Strongly Agree	1 Strong Disagree	2 Disagree	5 Strongly Agree	2 Disagree	4 Agree	4 Agree	4 Agree	4 Agree	4 Agree	4 Agree	3 Undecided	4 Agree
Yes	Exercise/Recreational	35	5 Strongly Agree	5 Strongly Agree	4 Agree	4 Agree	4 Agree	4 Agree	4 Agree	5 Strongly Agree	5 Strongly Agree		1 Strong Disagree	5 Strongly Agree	4 Agree	2 Disagree	4 Agree	2 Disagree	1 Strong Disagree	2 Disagree	5 Strongly Agree	4 Agree	4 Agree	4 Agree	5 Strongly Agree	5 Strongly Agree	5 Strongly Agree	4 Agree	2 Disagree	1 Strong Disagree	4 Agree	2 Disagree	1 Strong Disagree	4 Agree	4 Agree	5 Strongly Agree	4 Agree	1 Strong Disagree	1 Strong Disagree	4 Agree	1 Strong Disagree	2 Disagree	4 Agree	4 Agree	4 Agree	2 Disagree	5 Strongly Agree	4 Agree	4 Agree
Yes	Exercise/Recreational	51	5 Strongly Agree	5 Strongly Agree	5 Strongly Agree	4 Agree	3 Undecided	2 disagree	5 Strongly Agree	5 Strongly Agree	5 Strongly Agree		1 Strong Disagree	5 Strongly Agree	5 Strongly Agree	5 Strongly Agree	2 Disagree	1 Strong Disagree	1 Strong Disagree	5 Strongly Agree	5 Strongly Agree	4 Agree	1 Strong Disagree	5 Strongly Agree	5 Strongly Agree	5 Strongly Agree	5 Strongly Agree	3 Undecided	1 Strong Disagree	2 Disagree	3 Undecided	5 Strongly Agree	1 Strong Disagree	5 Strongly Agree	1 Strong Disagree	2 Disagree	5 Strongly Agree	1 Strong Disagree	1 Strong Disagree	5 Strongly Agree	1 Strong Disagree	5 Strongly Agree	2 Disagree	1 Strong Disagree	4 Agree	2 Disagree	3 Undecided	2 Disagree	4 Agree
Yes	Exercise/Recreational	45	5 Strongly Agree	5 Strongly Agree	5 Strongly Agree	5 Strongly Agree	4 Agree	4 Agree	5 Strongly Agree	4 Agree	5 Strongly Agree		1 Strong Disagree	4 Agree	4 Agree	3 Undecided	3 Undecided	3 Undecided	1 Strong Disagree	3 Undecided	4 Agree	4 Agree	3 Undecided	4 Agree	5 Strongly Agree	5 Strongly Agree	4 Agree	4 Agree	3 Undecided	4 Agree	4 Agree	3 Undecided	1 Strong Disagree	5 Strongly Agree	4 Agree	4 Agree	5 Strongly Agree	1 Strong Disagree	1 Strong Disagree	4 Agree	1 Strong Disagree	1 Strong Disagree	4 Agree	4 Agree	5 Strongly Agree	1 Strong Disagree	2 Disagree	5 Strongly Agree	4 Agree
Yes	Exercise/Recreational	40	4 Agree	3 Undecided	5 Strongly Agree	4 Agree	4 Agree	4 Agree	5 Strongly Agree	5 Strongly Agree	5 Strongly Agree		2 Disagree	4 Agree	4 Agree	4 Agree	4 Agree	2 Disagree	2 Disagree	4 Agree	5 Strongly Agree	4 Agree	3 Undecided	4 Agree	5 Strongly Agree	4 Agree	5 Strongly Agree	4 Agree	1 Strong Disagree	4 Agree	3 Undecided	4 Agree	2 Disagree	5 Strongly Agree	4 Agree	2 Disagree	4 Agree	1 Strong Disagree	2 Disagree	4 Agree	1 Strong Disagree	4 Agree	4 Agree	3 Undecided	4 Agree	4 Agree	4 Agree	4 Agree	5 Strongly Agree
Yes	Exercise/Recreational	47	5 Strongly Agree	5 Strongly Agree	5 Strongly Agree	5 Strongly Agree	3 Undecided	3 Undecided	4 Agree	3 Undecided	5 Strongly Agree		2 Disagree	4 Agree	5 Strongly Agree	4 Agree	4 Agree	2 Disagree	1 Strong Disagree	4 Agree	4 Agree	5 Strongly Agree	4 Agree	5 Strongly Agree	5 Strongly Agree	4 Agree	5 Strongly Agree	4 Agree	2 Disagree	1 Strong Disagree	4 Agree	4 Agree	1 Strong Disagree	4 Agree	4 Agree	3 Undecided	5 Strongly Agree	1 Strong Disagree	2 Disagree	5 Strongly Agree	3 Undecided	4 Agree	3 Undecided	4 Agree	5 Strongly Agree	5 Strongly Agree	4 Agree	4 Agree	5 Strongly Agree
Yes	Exercise/Recreational	23	2 disagree	4 Agree	2 disagree	1 Strongly Disagree	2 disagree	4 Agree	2 disagree	4 Agree	2 disagree		1 Strong Disagree	4 Agree	3 Undecided	3 Undecided	3 Undecided	2 Disagree	1 Strong Disagree	2 Disagree	4 Agree	5 Strongly Agree	5 Strongly Agree	5 Strongly Agree	5 Strongly Agree	3 Undecided	5 Strongly Agree	5 Strongly Agree	2 Disagree	2 Disagree	2 Disagree	2 Disagree	2 Disagree	4 Agree	5 Strongly Agree	4 Agree	2 Disagree	2 Disagree	2 Disagree	5 Strongly Agree	2 Disagree	2 Disagree	4 Agree	5 Strongly Agree	4 Agree	4 Agree	4 Agree	5 Strongly Agree	4 Agree
Yes	Exercise/Recreational	36	5 Strongly Agree	5 Strongly Agree	4 Agree	3 Undecided	2 disagree	1 Strongly Disagree	5 Strongly Agree	5 Strongly Agree	4 Agree		1 Strong Disagree	5 Strongly Agree	5 Strongly Agree	3 Undecided	4 Agree	1 Strong Disagree	1 Strong Disagree	2 Disagree	3 Undecided	4 Agree	4 Agree	5 Strongly Agree	5 Strongly Agree	4 Agree	4 Agree	4 Agree	1 Strong Disagree	4 Agree	4 Agree	2 Disagree	1 Strong Disagree	5 Strongly Agree	5 Strongly Agree	4 Agree	5 Strongly Agree	1 Strong Disagree	1 Strong Disagree		1 Strong Disagree	1 Strong Disagree	4 Agree	4 Agree	5 Strongly Agree	5 Strongly Agree	4 Agree	5 Strongly Agree	5 Strongly Agree
Yes	Outdoor Adventure Sport	24	5 Strongly Agree	5 Strongly Agree	5 Strongly Agree	3 Undecided	4 Agree	5 Strongly Agree	5 Strongly Agree	4 Agree	5 Strongly Agree		4 Agree	5 Strongly Agree	5 Strongly Agree	4 Agree	4 Agree	2 Disagree	3 Undecided	4 Agree	5 Strongly Agree	4 Agree	1 Strong Disagree	4 Agree	5 Strongly Agree	4 Agree	4 Agree	5 Strongly Agree	1 Strong Disagree	2 Disagree	5 Strongly Agree	3 Undecided	1 Strong Disagree	5 Strongly Agree	4 Agree	5 Strongly Agree	5 Strongly Agree	3 Undecided	2 Disagree	4 Agree	1 Strong Disagree	4 Agree	4 Agree	3 Undecided	5 Strongly Agree	5 Strongly Agree	4 Agree	4 Agree	5 Strongly Agree
Yes	Exercise/Recreational	40	5 Strongly Agree	5 Strongly Agree	5 Strongly Agree	4 Agree	5 Strongly Agree	5 Strongly Agree	5 Strongly Agree	3 Undecided	5 Strongly Agree		2 Disagree	5 Strongly Agree	5 Strongly Agree	3 Undecided	4 Agree	1 Strong Disagree	1 Strong Disagree	3 Undecided	4 Agree	5 Strongly Agree	2 Disagree	5 Strongly Agree	5 Strongly Agree	5 Strongly Agree	5 Strongly Agree	4 Agree	1 Strong Disagree	3 Undecided	5 Strongly Agree	3 Undecided	1 Strong Disagree	4 Agree	4 Agree	3 Undecided	5 Strongly Agree	2 Disagree	1 Strong Disagree	5 Strongly Agree	1 Strong Disagree	3 Undecided	5 Strongly Agree	3 Undecided	5 Strongly Agree	5 Strongly Agree	5 Strongly Agree	3 Undecided	5 Strongly Agree
Yes	Outdoor Adventure Sport	22	5 Strongly Agree	5 Strongly Agree	5 Strongly Agree	4 Agree	4 Agree	4 Agree	5 Strongly Agree	5 Strongly Agree	4 Agree		1 Strong Disagree	5 Strongly Agree	4 Agree	4 Agree	5 Strongly Agree	2 Disagree	1 Strong Disagree	4 Agree	4 Agree	4 Agree	2 Disagree	4 Agree	5 Strongly Agree	4 Agree	4 Agree	4 Agree	2 Disagree	1 Strong Disagree	4 Agree	4 Agree	1 Strong Disagree	4 Agree	2 Disagree	4 Agree	5 Strongly Agree	1 Strong Disagree	2 Disagree	4 Agree	1 Strong Disagree	4 Agree	4 Agree	1 Strong Disagree	4 Agree	4 Agree	4 Agree	1 Strong Disagree	4 Agree
Yes	Exercise/Recreational	36	5 Strongly Agree	4 Agree	5 Strongly Agree	4 Agree	4 Agree	1 Strongly Disagree	5 Strongly Agree	1 Strongly Disagree	5 Strongly Agree		1 Strong Disagree	4 Agree	4 Agree	2 Disagree	2 Disagree	2 Disagree	1 Strong Disagree	2 Disagree	3 Undecided	4 Agree	3 Undecided	4 Agree	5 Strongly Agree	4 Agree	4 Agree	3 Undecided	1 Strong Disagree	1 Strong Disagree	3 Undecided	3 Undecided	1 Strong Disagree	4 Agree	4 Agree	2 Disagree	5 Strongly Agree	1 Strong Disagree	2 Disagree	4 Agree	1 Strong Disagree	3 Undecided	4 Agree	3 Undecided	4 Agree	4 Agree	2 Disagree	2 Disagree	5 Strongly Agree
Yes	Exercise/Recreational	20	5 Strongly Agree	4 Agree	4 Agree	4 Agree	4 Agree	4 Agree	5 Strongly Agree	5 Strongly Agree	5 Strongly Agree		4 Agree	4 Agree	4 Agree	4 Agree	4 Agree	4 Agree	4 Agree	4 Agree	4 Agree	4 Agree	3 Undecided	4 Agree	4 Agree	4 Agree	4 Agree	4 Agree	4 Agree	4 Agree	4 Agree	4 Agree	4 Agree	4 Agree	4 Agree	4 Agree	4 Agree	4 Agree	4 Agree	4 Agree	4 Agree	4 Agree	4 Agree	4 Agree	4 Agree	4 Agree	4 Agree	1 Strong Disagree	4 Agree
Yes	Exercise/Recreational	23	5 Strongly Agree	5 Strongly Agree	5 Strongly Agree	3 Undecided	4 Agree	4 Agree	5 Strongly Agree	5 Strongly Agree	5 Strongly Agree		1 Strong Disagree	4 Agree	3 Undecided	5 Strongly Agree	4 Agree	1 Strong Disagree	1 Strong Disagree	1 Strong Disagree	4 Agree	4 Agree	3 Undecided	5 Strongly Agree	4 Agree	4 Agree	5 Strongly Agree	2 Disagree	1 Strong Disagree	1 Strong Disagree	1 Strong Disagree	4 Agree	2 Disagree	4 Agree	4 Agree	4 Agree	4 Agree	2 Disagree	1 Strong Disagree	4 Agree	1 Strong Disagree	5 Strongly Agree		4 Agree	4 Agree	3 Undecided	4 Agree	3 Undecided	3 Undecided
Yes	Outdoor Adventure Sport	20	5 Strongly Agree	4 Agree	4 Agree	3 Undecided	5 Strongly Agree	5 Strongly Agree	5 Strongly Agree	5 Strongly Agree	5 Strongly Agree		1 Strong Disagree	4 Agree	5 Strongly Agree	3 Undecided	5 Strongly Agree	3 Undecided	1 Strong Disagree	4 Agree	5 Strongly Agree	4 Agree	3 Undecided	3 Undecided	4 Agree	5 Strongly Agree	4 Agree	5 Strongly Agree	3 Undecided	1 Strong Disagree	4 Agree	5 Strongly Agree	1 Strong Disagree	5 Strongly Agree	3 Undecided	5 Strongly Agree	5 Strongly Agree	1 Strong Disagree	3 Undecided	4 Agree	4 Agree	4 Agree	5 Strongly Agree	3 Undecided	4 Agree	3 Undecided	5 Strongly Agree	4 Agree	5 Strongly Agree
Yes	Exercise/Recreational	33	5 Strongly Agree	5 Strongly Agree	5 Strongly Agree	5 Strongly Agree	5 Strongly Agree	5 Strongly Agree	5 Strongly Agree	5 Strongly Agree	5 Strongly Agree		1 Strong Disagree	5 Strongly Agree	5 Strongly Agree	4 Agree	4 Agree	2 Disagree	1 Strong Disagree	2 Disagree	3 Undecided	5 Strongly Agree	4 Agree	5 Strongly Agree	5 Strongly Agree	3 Undecided	5 Strongly Agree	4 Agree	3 Undecided	4 Agree	4 Agree	2 Disagree	1 Strong Disagree	4 Agree	4 Agree	3 Undecided	5 Strongly Agree	1 Strong Disagree	4 Agree	5 Strongly Agree	3 Undecided	2 Disagree	4 Agree	4 Agree	4 Agree	5 Strongly Agree	4 Agree	4 Agree	4 Agree
Yes	Exercise/Recreational	23	5 Strongly Agree	5 Strongly Agree	5 Strongly Agree	5 Strongly Agree	5 Strongly Agree	3 Undecided	5 Strongly Agree	4 Agree	5 Strongly Agree		2 Disagree	4 Agree	4 Agree	5 Strongly Agree	4 Agree	2 Disagree	1 Strong Disagree	5 Strongly Agree	4 Agree	4 Agree	3 Undecided	4 Agree	5 Strongly Agree	5 Strongly Agree	4 Agree	4 Agree	2 Disagree	1 Strong Disagree	4 Agree	5 Strongly Agree	1 Strong Disagree	4 Agree	3 Undecided	4 Agree	5 Strongly Agree	1 Strong Disagree	2 Disagree	4 Agree	2 Disagree	2 Disagree	3 Undecided	3 Undecided	3 Undecided	4 Agree	4 Agree	3 Undecided	4 Agree
Yes	Exercise/Recreational	24	5 Strongly Agree	2 disagree	5 Strongly Agree	4 Agree	3 Undecided	1 Strongly Disagree	5 Strongly Agree	1 Strongly Disagree	5 Strongly Agree		2 Disagree	5 Strongly Agree	4 Agree	4 Agree	3 Undecided	1 Strong Disagree	1 Strong Disagree	4 Agree	5 Strongly Agree	5 Strongly Agree	3 Undecided	4 Agree	5 Strongly Agree	5 Strongly Agree	5 Strongly Agree	4 Agree	1 Strong Disagree	1 Strong Disagree	1 Strong Disagree	4 Agree	1 Strong Disagree	5 Strongly Agree	3 Undecided	3 Undecided	4 Agree	1 Strong Disagree	1 Strong Disagree	5 Strongly Agree	1 Strong Disagree	4 Agree	2 Disagree	1 Strong Disagree	4 Agree	4 Agree	4 Agree	3 Undecided	4 Agree
Yes	Outdoor Adventure Sport	35	5 Strongly Agree	4 Agree	4 Agree	4 Agree	5 Strongly Agree	3 Undecided	5 Strongly Agree	5 Strongly Agree	5 Strongly Agree		4 Agree	5 Strongly Agree	5 Strongly Agree	4 Agree	5 Strongly Agree	2 Disagree	2 Disagree	4 Agree	4 Agree	5 Strongly Agree	5 Strongly Agree	5 Strongly Agree	5 Strongly Agree	3 Undecided	5 Strongly Agree	4 Agree	1 Strong Disagree	1 Strong Disagree	3 Undecided	4 Agree	1 Strong Disagree	2 Disagree	4 Agree	5 Strongly Agree	5 Strongly Agree	1 Strong Disagree	1 Strong Disagree	4 Agree	1 Strong Disagree	4 Agree	5 Strongly Agree	4 Agree	4 Agree	4 Agree	3 Undecided	3 Undecided	5 Strongly Agree
Yes	Exercise/Recreational	35	5 Strongly Agree	5 Strongly Agree	5 Strongly Agree	2 disagree	5 Strongly Agree	2 disagree	3 Undecided	4 Agree	5 Strongly Agree		1 Strong Disagree	5 Strongly Agree	3 Undecided	1 Strong Disagree	5 Strongly Agree	1 Strong Disagree	1 Strong Disagree	1 Strong Disagree	4 Agree	3 Undecided	4 Agree	4 Agree	5 Strongly Agree	4 Agree	4 Agree	4 Agree	1 Strong Disagree	5 Strongly Agree	4 Agree	1 Strong Disagree	1 Strong Disagree	4 Agree	3 Undecided	3 Undecided	4 Agree	1 Strong Disagree	1 Strong Disagree	3 Undecided	1 Strong Disagree	1 Strong Disagree	3 Undecided	3 Undecided	4 Agree	4 Agree	5 Strongly Agree	3 Undecided	4 Agree
Yes	Exercise/Recreational	54	4 Agree	5 Strongly Agree	5 Strongly Agree	4 Agree	4 Agree	4 Agree	4 Agree	4 Agree	4 Agree		2 Disagree	4 Agree	5 Strongly Agree	4 Agree	4 Agree	2 Disagree	2 Disagree	4 Agree	4 Agree	5 Strongly Agree	4 Agree	4 Agree	4 Agree	4 Agree	5 Strongly Agree	4 Agree	1 Strong Disagree	2 Disagree	3 Undecided	4 Agree	1 Strong Disagree	4 Agree	4 Agree	4 Agree	4 Agree	1 Strong Disagree	1 Strong Disagree	5 Strongly Agree	3 Undecided	4 Agree	4 Agree	4 Agree	4 Agree	4 Agree	4 Agree	4 Agree	4 Agree
Yes	Outdoor Adventure Sport	29	4 Agree	4 Agree	5 Strongly Agree	4 Agree	5 Strongly Agree	3 Undecided	5 Strongly Agree	5 Strongly Agree	5 Strongly Agree		2 Disagree	4 Agree	4 Agree	2 Disagree	4 Agree	2 Disagree	2 Disagree	2 Disagree	5 Strongly Agree	4 Agree	3 Undecided	4 Agree	4 Agree	4 Agree	4 Agree	4 Agree	1 Strong Disagree	5 Strongly Agree	4 Agree	2 Disagree	3 Undecided	4 Agree	3 Undecided	4 Agree	4 Agree	4 Agree	3 Undecided	4 Agree	1 Strong Disagree	2 Disagree	3 Undecided	2 Disagree	4 Agree	3 Undecided	5 Strongly Agree	2 Disagree	4 Agree
Yes	Exercise/Recreational	27	4 Agree	5 Strongly Agree	4 Agree	2 disagree	3 Undecided	3 Undecided	5 Strongly Agree	4 Agree	5 Strongly Agree		1 Strong Disagree	4 Agree	3 Undecided	2 Disagree	4 Agree	2 Disagree	1 Strong Disagree	4 Agree	5 Strongly Agree	5 Strongly Agree	5 Strongly Agree	5 Strongly Agree	4 Agree	4 Agree	5 Strongly Agree	4 Agree	3 Undecided	2 Disagree	4 Agree	4 Agree	4 Agree	5 Strongly Agree	5 Strongly Agree	4 Agree	4 Agree	1 Strong Disagree	3 Undecided	5 Strongly Agree	4 Agree	3 Undecided	3 Undecided	4 Agree	5 Strongly Agree	4 Agree	4 Agree	5 Strongly Agree	4 Agree
Yes	Exercise/Recreational	28	5 Strongly Agree	5 Strongly Agree	5 Strongly Agree	4 Agree	4 Agree	2 disagree	5 Strongly Agree	5 Strongly Agree	5 Strongly Agree		1 Strong Disagree	5 Strongly Agree	5 Strongly Agree	5 Strongly Agree	4 Agree	2 Disagree	1 Strong Disagree	5 Strongly Agree	4 Agree	5 Strongly Agree	5 Strongly Agree	5 Strongly Agree	5 Strongly Agree	4 Agree	5 Strongly Agree	5 Strongly Agree	2 Disagree	3 Undecided	4 Agree	5 Strongly Agree	4 Agree	5 Strongly Agree	5 Strongly Agree	5 Strongly Agree	5 Strongly Agree	3 Undecided	2 Disagree	5 Strongly Agree	1 Strong Disagree	5 Strongly Agree	4 Agree	5 Strongly Agree	5 Strongly Agree	5 Strongly Agree	5 Strongly Agree	4 Agree	5 Strongly Agree
Yes	Outdoor Adventure Sport	27	5 Strongly Agree	4 Agree	4 Agree	3 Undecided	3 Undecided	4 Agree	4 Agree	5 Strongly Agree	4 Agree		1 Strong Disagree	4 Agree	4 Agree	4 Agree	5 Strongly Agree	3 Undecided	1 Strong Disagree	4 Agree	4 Agree	5 Strongly Agree	5 Strongly Agree	5 Strongly Agree	4 Agree	4 Agree	4 Agree	4 Agree	2 Disagree	1 Strong Disagree	4 Agree	5 Strongly Agree	1 Strong Disagree	4 Agree	5 Strongly Agree	4 Agree	4 Agree	1 Strong Disagree	2 Disagree	4 Agree	4 Agree	4 Agree	4 Agree	5 Strongly Agree	4 Agree	4 Agree	4 Agree		4 Agree
Yes	Exercise/Recreational	33	5 Strongly Agree	5 Strongly Agree	5 Strongly Agree	5 Strongly Agree	5 Strongly Agree	1 Strongly Disagree	5 Strongly Agree	4 Agree	5 Strongly Agree		1 Strong Disagree	5 Strongly Agree	5 Strongly Agree	4 Agree	4 Agree	1 Strong Disagree	1 Strong Disagree	4 Agree	5 Strongly Agree	4 Agree	1 Strong Disagree	4 Agree	5 Strongly Agree	5 Strongly Agree	4 Agree	2 Disagree	1 Strong Disagree	1 Strong Disagree	4 Agree	4 Agree	1 Strong Disagree	4 Agree	2 Disagree	3 Undecided	5 Strongly Agree	1 Strong Disagree	2 Disagree	5 Strongly Agree	1 Strong Disagree	4 Agree	4 Agree	2 Disagree	4 Agree	4 Agree	5 Strongly Agree	5 Strongly Agree	5 Strongly Agree
Yes	Exercise/Recreational	40	5 Strongly Agree	5 Strongly Agree	5 Strongly Agree	5 Strongly Agree	5 Strongly Agree	2 disagree	5 Strongly Agree	3 Undecided	5 Strongly Agree		1 Strong Disagree	5 Strongly Agree	4 Agree	1 Strong Disagree	1 Strong Disagree	1 Strong Disagree	1 Strong Disagree	1 Strong Disagree	5 Strongly Agree	4 Agree	4 Agree	4 Agree	5 Strongly Agree	4 Agree	5 Strongly Agree	4 Agree	1 Strong Disagree	3 Undecided	3 Undecided	1 Strong Disagree	1 Strong Disagree	5 Strongly Agree	4 Agree	1 Strong Disagree	4 Agree	1 Strong Disagree	1 Strong Disagree	4 Agree	1 Strong Disagree	1 Strong Disagree	4 Agree	4 Agree	5 Strongly Agree	5 Strongly Agree	4 Agree	4 Agree	4 Agree
Yes	Exercise/Recreational	29	5 Strongly Agree	5 Strongly Agree	5 Strongly Agree	5 Strongly Agree	5 Strongly Agree	5 Strongly Agree	5 Strongly Agree	5 Strongly Agree	4 Agree		1 Strong Disagree	5 Strongly Agree	4 Agree	4 Agree	5 Strongly Agree	2 Disagree	1 Strong Disagree	5 Strongly Agree	5 Strongly Agree	4 Agree	3 Undecided	4 Agree	5 Strongly Agree	5 Strongly Agree	4 Agree	4 Agree	2 Disagree	5 Strongly Agree	4 Agree	3 Undecided	1 Strong Disagree	5 Strongly Agree	4 Agree	4 Agree	5 Strongly Agree	1 Strong Disagree	2 Disagree	5 Strongly Agree	2 Disagree	4 Agree	3 Undecided	4 Agree	4 Agree	4 Agree	5 Strongly Agree	4 Agree	5 Strongly Agree
Yes	Outdoor Adventure Sport	20	5 Strongly Agree	5 Strongly Agree	5 Strongly Agree	5 Strongly Agree	5 Strongly Agree	4 Agree	4 Agree	5 Strongly Agree	5 Strongly Agree		1 Strong Disagree	5 Strongly Agree	4 Agree	4 Agree	4 Agree	3 Undecided	2 Disagree	5 Strongly Agree	5 Strongly Agree	5 Strongly Agree	4 Agree	4 Agree	5 Strongly Agree	5 Strongly Agree	4 Agree	4 Agree	2 Disagree	2 Disagree	4 Agree	4 Agree	2 Disagree	5 Strongly Agree	4 Agree	4 Agree	5 Strongly Agree	2 Disagree	3 Undecided	5 Strongly Agree	3 Undecided	4 Agree	4 Agree	4 Agree	4 Agree	4 Agree	5 Strongly Agree	4 Agree	4 Agree
Yes	Competitive Sport	30	2 disagree	4 Agree	2 disagree	1 Strongly Disagree	1 Strongly Disagree	2 disagree	2 disagree	2 disagree	2 disagree		1 Strong Disagree	4 Agree	5 Strongly Agree	4 Agree	4 Agree	2 Disagree	2 Disagree	4 Agree	4 Agree	4 Agree	4 Agree	5 Strongly Agree	4 Agree	4 Agree	5 Strongly Agree	4 Agree	2 Disagree	1 Strong Disagree	4 Agree	4 Agree	1 Strong Disagree	4 Agree	4 Agree	2 Disagree	4 Agree	1 Strong Disagree	2 Disagree	4 Agree	4 Agree	2 Disagree	2 Disagree	4 Agree	4 Agree	4 Agree	4 Agree	4 Agree	4 Agree
Yes	Exercise/Recreational	53	4 Agree	4 Agree	4 Agree	4 Agree	2 disagree	2 disagree	4 Agree	4 Agree	5 Strongly Agree		4 Agree	2 Disagree	4 Agree	4 Agree	4 Agree	1 Strong Disagree	4 Agree	2 Disagree	2 Disagree	4 Agree	2 Disagree	4 Agree	4 Agree	3 Undecided	4 Agree	4 Agree	1 Strong Disagree	2 Disagree	2 Disagree	2 Disagree	1 Strong Disagree	3 Undecided	2 Disagree	4 Agree	5 Strongly Agree	1 Strong Disagree	1 Strong Disagree	4 Agree	1 Strong Disagree	2 Disagree	3 Undecided	1 Strong Disagree	4 Agree	2 Disagree	2 Disagree	2 Disagree	4 Agree
Yes	Competitive Sport	27	2 disagree	4 Agree	4 Agree	4 Agree	2 disagree	2 disagree	1 Strongly Disagree	4 Agree	4 Agree		2 Disagree	4 Agree	4 Agree	4 Agree	4 Agree	4 Agree	1 Strong Disagree	4 Agree	4 Agree	4 Agree	2 Disagree	4 Agree	4 Agree	2 Disagree	4 Agree	4 Agree	2 Disagree	2 Disagree	2 Disagree	4 Agree	2 Disagree	2 Disagree	4 Agree	3 Undecided	4 Agree	2 Disagree	3 Undecided	4 Agree	4 Agree	2 Disagree	2 Disagree	2 Disagree	4 Agree	4 Agree	4 Agree	4 Agree	4 Agree
Yes	Exercise/Recreational	64	5 Strongly Agree	5 Strongly Agree	5 Strongly Agree	5 Strongly Agree	5 Strongly Agree	2 disagree	5 Strongly Agree	3 Undecided	4 Agree		1 Strong Disagree	4 Agree	4 Agree	4 Agree	4 Agree	1 Strong Disagree	1 Strong Disagree	4 Agree	4 Agree	5 Strongly Agree	3 Undecided	4 Agree	5 Strongly Agree	3 Undecided	5 Strongly Agree	4 Agree	1 Strong Disagree	4 Agree	3 Undecided	4 Agree	2 Disagree	4 Agree	2 Disagree	4 Agree	4 Agree	2 Disagree	2 Disagree	5 Strongly Agree	2 Disagree	5 Strongly Agree	4 Agree	2 Disagree	4 Agree	4 Agree	4 Agree	3 Undecided	5 Strongly Agree
Yes	Competitive Sport	62	5 Strongly Agree	2 disagree	5 Strongly Agree	4 Agree	5 Strongly Agree	1 Strongly Disagree	5 Strongly Agree	5 Strongly Agree	5 Strongly Agree		1 Strong Disagree	3 Undecided	3 Undecided	4 Agree	4 Agree	1 Strong Disagree	1 Strong Disagree	3 Undecided	3 Undecided	5 Strongly Agree	4 Agree	5 Strongly Agree	5 Strongly Agree	1 Strong Disagree	5 Strongly Agree	4 Agree	1 Strong Disagree	3 Undecided	4 Agree	4 Agree	1 Strong Disagree	1 Strong Disagree	5 Strongly Agree	4 Agree	5 Strongly Agree	1 Strong Disagree	1 Strong Disagree	5 Strongly Agree	4 Agree	4 Agree	4 Agree	4 Agree	5 Strongly Agree	5 Strongly Agree	4 Agree	5 Strongly Agree	5 Strongly Agree
Yes	Outdoor Adventure Sport	23	5 Strongly Agree	4 Agree	5 Strongly Agree	5 Strongly Agree	4 Agree	2 disagree	5 Strongly Agree	5 Strongly Agree	5 Strongly Agree		4 Agree	5 Strongly Agree	5 Strongly Agree	3 Undecided	4 Agree	3 Undecided	3 Undecided	4 Agree	4 Agree	4 Agree	4 Agree	4 Agree	5 Strongly Agree	4 Agree	4 Agree	4 Agree	3 Undecided	2 Disagree	3 Undecided	3 Undecided	2 Disagree	4 Agree	3 Undecided	4 Agree	5 Strongly Agree	2 Disagree	3 Undecided	2 Disagree	1 Strong Disagree	2 Disagree	3 Undecided	3 Undecided	4 Agree	4 Agree	3 Undecided	3 Undecided	4 Agree
Yes	Exercise/Recreational	61	5 Strongly Agree	5 Strongly Agree	5 Strongly Agree	4 Agree	5 Strongly Agree	3 Undecided	5 Strongly Agree	5 Strongly Agree	5 Strongly Agree		1 Strong Disagree	5 Strongly Agree	5 Strongly Agree	5 Strongly Agree	5 Strongly Agree	2 Disagree	1 Strong Disagree	5 Strongly Agree	5 Strongly Agree	5 Strongly Agree	4 Agree	5 Strongly Agree	5 Strongly Agree	5 Strongly Agree	5 Strongly Agree	4 Agree	1 Strong Disagree	4 Agree	5 Strongly Agree	5 Strongly Agree	2 Disagree	5 Strongly Agree	4 Agree	2 Disagree	5 Strongly Agree	5 Strongly Agree	3 Undecided	5 Strongly Agree	2 Disagree	5 Strongly Agree	2 Disagree	5 Strongly Agree	5 Strongly Agree	4 Agree	5 Strongly Agree	5 Strongly Agree	5 Strongly Agree
Yes	Exercise/Recreational	55	4 Agree	5 Strongly Agree	5 Strongly Agree	2 disagree	2 disagree	4 Agree	5 Strongly Agree	2 disagree	4 Agree		2 Disagree	2 Disagree	4 Agree	4 Agree	4 Agree	2 Disagree	2 Disagree	4 Agree	2 Disagree	4 Agree	2 Disagree	5 Strongly Agree	5 Strongly Agree	4 Agree	5 Strongly Agree	4 Agree	2 Disagree	2 Disagree	2 Disagree	4 Agree	2 Disagree	2 Disagree	2 Disagree	4 Agree	5 Strongly Agree	2 Disagree	2 Disagree	5 Strongly Agree	2 Disagree	4 Agree	4 Agree	2 Disagree	5 Strongly Agree	5 Strongly Agree	2 Disagree	2 Disagree	5 Strongly Agree
Yes	Exercise/Recreational	26	5 Strongly Agree	4 Agree	5 Strongly Agree	5 Strongly Agree	4 Agree	4 Agree	5 Strongly Agree	5 Strongly Agree	5 Strongly Agree		1 Strong Disagree	4 Agree	4 Agree	1 Strong Disagree	4 Agree	1 Strong Disagree	1 Strong Disagree	1 Strong Disagree	4 Agree	5 Strongly Agree	5 Strongly Agree	5 Strongly Agree	5 Strongly Agree	5 Strongly Agree	5 Strongly Agree	4 Agree	1 Strong Disagree	4 Agree	5 Strongly Agree	1 Strong Disagree	4 Agree	5 Strongly Agree	5 Strongly Agree	5 Strongly Agree	4 Agree	4 Agree	1 Strong Disagree	5 Strongly Agree	1 Strong Disagree	3 Undecided	3 Undecided	4 Agree	5 Strongly Agree	5 Strongly Agree	5 Strongly Agree	5 Strongly Agree	4 Agree
Yes	Competitive Sport	24	2 disagree	5 Strongly Agree	3 Undecided	1 Strongly Disagree	3 Undecided	1 Strongly Disagree	2 disagree	4 Agree	4 Agree		4 Agree	5 Strongly Agree	4 Agree	5 Strongly Agree	5 Strongly Agree	3 Undecided	2 Disagree	4 Agree	5 Strongly Agree	3 Undecided	2 Disagree	3 Undecided	5 Strongly Agree	5 Strongly Agree	3 Undecided	4 Agree	4 Agree	2 Disagree	3 Undecided	5 Strongly Agree	1 Strong Disagree	5 Strongly Agree	3 Undecided	3 Undecided	5 Strongly Agree	1 Strong Disagree	1 Strong Disagree	2 Disagree	2 Disagree	2 Disagree	4 Agree	2 Disagree	2 Disagree	2 Disagree	5 Strongly Agree	2 Disagree	5 Strongly Agree
Yes	Exercise/Recreational	24	5 Strongly Agree	5 Strongly Agree	5 Strongly Agree	4 Agree	4 Agree	3 Undecided	4 Agree	2 disagree	1 Strongly Disagree		3 Undecided	3 Undecided	4 Agree	4 Agree	4 Agree	3 Undecided	3 Undecided	3 Undecided	4 Agree	5 Strongly Agree	5 Strongly Agree	5 Strongly Agree	4 Agree	5 Strongly Agree	4 Agree	4 Agree	2 Disagree	4 Agree	4 Agree	3 Undecided	2 Disagree	4 Agree	4 Agree	4 Agree	4 Agree	4 Agree	2 Disagree	3 Undecided	1 Strong Disagree	2 Disagree	4 Agree	4 Agree	4 Agree	4 Agree	4 Agree	4 Agree	4 Agree
Yes	Outdoor Adventure Sport	28	5 Strongly Agree	5 Strongly Agree	5 Strongly Agree	5 Strongly Agree	1 Strongly Disagree	5 Strongly Agree	5 Strongly Agree	5 Strongly Agree	5 Strongly Agree		1 Strong Disagree	5 Strongly Agree	5 Strongly Agree	5 Strongly Agree	5 Strongly Agree	1 Strong Disagree	1 Strong Disagree	5 Strongly Agree	5 Strongly Agree	5 Strongly Agree	1 Strong Disagree	5 Strongly Agree	5 Strongly Agree	5 Strongly Agree	5 Strongly Agree	5 Strongly Agree	1 Strong Disagree	1 Strong Disagree	5 Strongly Agree	5 Strongly Agree	1 Strong Disagree	5 Strongly Agree	1 Strong Disagree	5 Strongly Agree	5 Strongly Agree	1 Strong Disagree	1 Strong Disagree	5 Strongly Agree	1 Strong Disagree	5 Strongly Agree	5 Strongly Agree	1 Strong Disagree	5 Strongly Agree	5 Strongly Agree	5 Strongly Agree	1 Strong Disagree	5 Strongly Agree
Yes	Competitive Sport	24	3 Undecided	4 Agree	3 Undecided	3 Undecided	4 Agree	2 disagree	4 Agree	4 Agree	4 Agree		2 Disagree	4 Agree	4 Agree	4 Agree	4 Agree	4 Agree	2 Disagree	4 Agree	4 Agree	4 Agree	2 Disagree	4 Agree	4 Agree	4 Agree	4 Agree	4 Agree	4 Agree	1 Strong Disagree	4 Agree	4 Agree	4 Agree	4 Agree	4 Agree	4 Agree	4 Agree	1 Strong Disagree	3 Undecided	4 Agree	4 Agree	1 Strong Disagree	4 Agree	1 Strong Disagree	4 Agree	4 Agree	4 Agree	2 Disagree	4 Agree
Yes	Outdoor Adventure Sport	42	5 Strongly Agree	5 Strongly Agree	5 Strongly Agree	5 Strongly Agree	5 Strongly Agree	5 Strongly Agree	5 Strongly Agree	5 Strongly Agree	5 Strongly Agree		2 Disagree	5 Strongly Agree	5 Strongly Agree	3 Undecided	5 Strongly Agree	3 Undecided	2 Disagree	5 Strongly Agree	5 Strongly Agree	5 Strongly Agree	3 Undecided	4 Agree	5 Strongly Agree	5 Strongly Agree	5 Strongly Agree	5 Strongly Agree	2 Disagree	5 Strongly Agree	5 Strongly Agree	4 Agree	2 Disagree	5 Strongly Agree	3 Undecided	4 Agree	5 Strongly Agree	2 Disagree	3 Undecided	5 Strongly Agree	2 Disagree	4 Agree	4 Agree	3 Undecided	5 Strongly Agree	4 Agree	5 Strongly Agree	3 Undecided	5 Strongly Agree
Yes	Exercise/Recreational	27	4 Agree	4 Agree	4 Agree	2 disagree	2 disagree	2 disagree	4 Agree	4 Agree	5 Strongly Agree		2 Disagree	4 Agree	4 Agree	4 Agree	4 Agree	2 Disagree	2 Disagree	4 Agree	2 Disagree	4 Agree	4 Agree	5 Strongly Agree	5 Strongly Agree	4 Agree	4 Agree	2 Disagree	1 Strong Disagree	2 Disagree	4 Agree	4 Agree	1 Strong Disagree	2 Disagree	4 Agree	4 Agree	4 Agree	1 Strong Disagree	1 Strong Disagree	4 Agree	1 Strong Disagree	4 Agree	4 Agree	4 Agree	4 Agree	4 Agree	4 Agree	4 Agree	4 Agree
Yes	Exercise/Recreational	62	5 Strongly Agree	4 Agree	5 Strongly Agree	5 Strongly Agree	4 Agree	3 Undecided	4 Agree	3 Undecided	4 Agree		2 Disagree	4 Agree	4 Agree	4 Agree	5 Strongly Agree	2 Disagree	2 Disagree	4 Agree	4 Agree	5 Strongly Agree	3 Undecided	5 Strongly Agree	4 Agree	4 Agree	4 Agree	4 Agree	2 Disagree	3 Undecided	3 Undecided	4 Agree	2 Disagree	4 Agree	4 Agree		3 Undecided	2 Disagree	2 Disagree	4 Agree	3 Undecided	4 Agree	4 Agree	3 Undecided	4 Agree	4 Agree	4 Agree	4 Agree	5 Strongly Agree
Yes	Outdoor Adventure Sport	22	5 Strongly Agree	5 Strongly Agree	5 Strongly Agree	4 Agree	4 Agree	4 Agree	5 Strongly Agree	5 Strongly Agree	5 Strongly Agree		2 Disagree	5 Strongly Agree	5 Strongly Agree	5 Strongly Agree	5 Strongly Agree	3 Undecided	1 Strong Disagree	5 Strongly Agree	5 Strongly Agree	4 Agree	2 Disagree	4 Agree	5 Strongly Agree	5 Strongly Agree	4 Agree	4 Agree	2 Disagree	4 Agree	4 Agree	5 Strongly Agree	2 Disagree	4 Agree	2 Disagree	4 Agree	5 Strongly Agree	1 Strong Disagree	1 Strong Disagree	4 Agree	4 Agree	4 Agree	4 Agree	2 Disagree	4 Agree	5 Strongly Agree	5 Strongly Agree	2 Disagree	5 Strongly Agree
Yes	Competitive Sport	27	4 Agree	4 Agree	4 Agree	2 disagree	4 Agree	4 Agree	4 Agree	3 Undecided	2 disagree		5 Strongly Agree	3 Undecided	2 Disagree	3 Undecided	4 Agree	2 Disagree	1 Strong Disagree	4 Agree	2 Disagree	4 Agree	4 Agree	4 Agree	3 Undecided	2 Disagree	4 Agree	4 Agree	5 Strongly Agree	3 Undecided	3 Undecided	4 Agree	4 Agree	2 Disagree	4 Agree	3 Undecided	3 Undecided	2 Disagree	3 Undecided	4 Agree	3 Undecided	4 Agree	4 Agree	4 Agree	4 Agree	2 Disagree	2 Disagree	5 Strongly Agree	2 Disagree
Yes	Exercise/Recreational	26	1 Strongly Disagree	4 Agree	2 disagree	3 Undecided	1 Strongly Disagree	4 Agree	4 Agree	5 Strongly Agree	5 Strongly Agree		1 Strong Disagree	4 Agree	4 Agree	3 Undecided	4 Agree	4 Agree	1 Strong Disagree	2 Disagree	4 Agree	4 Agree	5 Strongly Agree	5 Strongly Agree	5 Strongly Agree	5 Strongly Agree	5 Strongly Agree	5 Strongly Agree	3 Undecided	1 Strong Disagree	3 Undecided	2 Disagree	1 Strong Disagree	4 Agree	4 Agree	4 Agree	5 Strongly Agree	1 Strong Disagree	4 Agree	5 Strongly Agree	3 Undecided	1 Strong Disagree	3 Undecided	5 Strongly Agree	5 Strongly Agree	5 Strongly Agree	4 Agree	4 Agree	5 Strongly Agree
Yes	Exercise/Recreational	56	1 Strongly Disagree	1 Strongly Disagree	1 Strongly Disagree	2 disagree	1 Strongly Disagree	2 disagree	1 Strongly Disagree	1 Strongly Disagree	1 Strongly Disagree		1 Strong Disagree			1 Strong Disagree				1 Strong Disagree	1 Strong Disagree	1 Strong Disagree								1 Strong Disagree	1 Strong Disagree				1 Strong Disagree	1 Strong Disagree				1 Strong Disagree		1 Strong Disagree						1 Strong Disagree
Yes	Competitive Sport	31	4 Agree	4 Agree	4 Agree	4 Agree	4 Agree	2 disagree	4 Agree	3 Undecided	3 Undecided		1 Strong Disagree	4 Agree	4 Agree	4 Agree	4 Agree	2 Disagree	1 Strong Disagree	4 Agree	4 Agree	5 Strongly Agree	4 Agree	5 Strongly Agree	5 Strongly Agree	4 Agree	5 Strongly Agree	4 Agree	3 Undecided	1 Strong Disagree	4 Agree	5 Strongly Agree	1 Strong Disagree	4 Agree	4 Agree	4 Agree	5 Strongly Agree	1 Strong Disagree	4 Agree	5 Strongly Agree	4 Agree	3 Undecided	4 Agree	4 Agree	4 Agree	5 Strongly Agree	4 Agree	4 Agree	4 Agree
Yes	Exercise/Recreational	45	4 Agree	5 Strongly Agree	4 Agree	4 Agree	4 Agree	4 Agree	5 Strongly Agree	5 Strongly Agree	4 Agree		2 Disagree	4 Agree	4 Agree	4 Agree	4 Agree	3 Undecided	2 Disagree	3 Undecided	4 Agree	4 Agree	3 Undecided	4 Agree	4 Agree	4 Agree	4 Agree	3 Undecided	2 Disagree	2 Disagree	3 Undecided	4 Agree	2 Disagree	4 Agree	4 Agree	3 Undecided	4 Agree	2 Disagree	2 Disagree	4 Agree	2 Disagree	4 Agree	4 Agree	2 Disagree	4 Agree	4 Agree	4 Agree	4 Agree	4 Agree
Yes	Outdoor Adventure Sport	31	4 Agree	4 Agree	4 Agree	4 Agree	4 Agree	4 Agree	4 Agree	4 Agree	5 Strongly Agree		2 Disagree	4 Agree	4 Agree	4 Agree	3 Undecided	3 Undecided	2 Disagree	4 Agree	4 Agree	4 Agree	3 Undecided	4 Agree	4 Agree	4 Agree	4 Agree	3 Undecided	3 Undecided	2 Disagree	4 Agree	4 Agree	2 Disagree	4 Agree	4 Agree	4 Agree	4 Agree	2 Disagree	2 Disagree	4 Agree	3 Undecided	4 Agree	4 Agree	3 Undecided	4 Agree	3 Undecided	4 Agree	4 Agree	4 Agree
Yes	Competitive Sport	20	2 disagree	5 Strongly Agree	3 Undecided	2 disagree	1 Strongly Disagree	4 Agree	5 Strongly Agree	5 Strongly Agree	2 disagree		1 Strong Disagree	5 Strongly Agree	4 Agree	4 Agree	5 Strongly Agree	3 Undecided	1 Strong Disagree	2 Disagree	5 Strongly Agree	4 Agree	2 Disagree	4 Agree	5 Strongly Agree	5 Strongly Agree	4 Agree	5 Strongly Agree	4 Agree	1 Strong Disagree	4 Agree	3 Undecided	1 Strong Disagree	5 Strongly Agree	4 Agree	2 Disagree	5 Strongly Agree	1 Strong Disagree	1 Strong Disagree	4 Agree	3 Undecided	5 Strongly Agree	5 Strongly Agree	3 Undecided	2 Disagree	5 Strongly Agree	5 Strongly Agree	3 Undecided	5 Strongly Agree
Yes	Competitive Sport	23	2 disagree	3 Undecided	3 Undecided	3 Undecided	4 Agree	4 Agree	5 Strongly Agree	4 Agree	5 Strongly Agree		2 Disagree	4 Agree	4 Agree	4 Agree	5 Strongly Agree	3 Undecided	1 Strong Disagree	3 Undecided	4 Agree	4 Agree	4 Agree	4 Agree	4 Agree	4 Agree	4 Agree	3 Undecided	2 Disagree	3 Undecided	4 Agree	4 Agree	1 Strong Disagree	5 Strongly Agree	4 Agree	4 Agree	4 Agree	1 Strong Disagree	3 Undecided	4 Agree	4 Agree	4 Agree	4 Agree	4 Agree	3 Undecided	4 Agree	4 Agree	4 Agree	4 Agree
Yes	Exercise/Recreational	34	5 Strongly Agree	5 Strongly Agree	5 Strongly Agree	5 Strongly Agree	5 Strongly Agree	5 Strongly Agree	5 Strongly Agree	5 Strongly Agree	5 Strongly Agree		3 Undecided	5 Strongly Agree	5 Strongly Agree	5 Strongly Agree	5 Strongly Agree	5 Strongly Agree	1 Strong Disagree	5 Strongly Agree		5 Strongly Agree	5 Strongly Agree	5 Strongly Agree	5 Strongly Agree	5 Strongly Agree	5 Strongly Agree	5 Strongly Agree	2 Disagree	2 Disagree	5 Strongly Agree	5 Strongly Agree	2 Disagree	5 Strongly Agree	5 Strongly Agree	5 Strongly Agree	5 Strongly Agree	1 Strong Disagree	3 Undecided	5 Strongly Agree	3 Undecided	5 Strongly Agree	3 Undecided	3 Undecided	5 Strongly Agree	5 Strongly Agree	5 Strongly Agree	5 Strongly Agree	5 Strongly Agree
Yes	Exercise/Recreational	25	3 Undecided	5 Strongly Agree	4 Agree	2 disagree	2 disagree	5 Strongly Agree	4 Agree	3 Undecided	4 Agree		2 Disagree	4 Agree	4 Agree	4 Agree	4 Agree	2 Disagree	1 Strong Disagree	4 Agree	5 Strongly Agree	5 Strongly Agree	5 Strongly Agree	5 Strongly Agree	4 Agree	4 Agree	5 Strongly Agree	4 Agree	2 Disagree	2 Disagree	4 Agree	4 Agree	1 Strong Disagree	4 Agree	5 Strongly Agree	4 Agree	5 Strongly Agree	1 Strong Disagree	3 Undecided	5 Strongly Agree	2 Disagree	4 Agree	4 Agree	5 Strongly Agree	5 Strongly Agree	5 Strongly Agree	5 Strongly Agree	5 Strongly Agree	5 Strongly Agree
Yes	Competitive Sport	25	4 Agree	5 Strongly Agree	4 Agree	2 disagree	2 disagree	2 disagree	2 disagree	5 Strongly Agree	5 Strongly Agree		1 Strong Disagree	5 Strongly Agree	4 Agree	5 Strongly Agree	5 Strongly Agree	3 Undecided	4 Agree	5 Strongly Agree	5 Strongly Agree	5 Strongly Agree	5 Strongly Agree	5 Strongly Agree	5 Strongly Agree	5 Strongly Agree	5 Strongly Agree	5 Strongly Agree	3 Undecided	1 Strong Disagree	5 Strongly Agree	5 Strongly Agree	1 Strong Disagree	5 Strongly Agree	5 Strongly Agree	3 Undecided	5 Strongly Agree	1 Strong Disagree	3 Undecided	5 Strongly Agree	5 Strongly Agree	4 Agree	5 Strongly Agree	5 Strongly Agree	5 Strongly Agree	5 Strongly Agree	5 Strongly Agree	5 Strongly Agree	5 Strongly Agree
Yes	Exercise/Recreational	22	4 Agree	5 Strongly Agree	5 Strongly Agree	2 disagree	3 Undecided	5 Strongly Agree	5 Strongly Agree	5 Strongly Agree	5 Strongly Agree		2 Disagree	5 Strongly Agree	4 Agree	5 Strongly Agree	5 Strongly Agree	2 Disagree	3 Undecided	4 Agree	4 Agree	5 Strongly Agree	4 Agree	5 Strongly Agree	5 Strongly Agree	5 Strongly Agree	5 Strongly Agree	4 Agree	1 Strong Disagree	1 Strong Disagree	5 Strongly Agree	4 Agree	1 Strong Disagree	4 Agree	2 Disagree	2 Disagree	5 Strongly Agree	1 Strong Disagree	1 Strong Disagree	5 Strongly Agree	4 Agree	5 Strongly Agree	5 Strongly Agree	3 Undecided	4 Agree	5 Strongly Agree	5 Strongly Agree	2 Disagree	5 Strongly Agree
Yes	Exercise/Recreational	37	5 Strongly Agree	5 Strongly Agree	5 Strongly Agree	5 Strongly Agree	5 Strongly Agree	1 Strongly Disagree	5 Strongly Agree	5 Strongly Agree	5 Strongly Agree		1 Strong Disagree	5 Strongly Agree	5 Strongly Agree	5 Strongly Agree	5 Strongly Agree	1 Strong Disagree	1 Strong Disagree	5 Strongly Agree	5 Strongly Agree	5 Strongly Agree	5 Strongly Agree	5 Strongly Agree	5 Strongly Agree	5 Strongly Agree	5 Strongly Agree	5 Strongly Agree	1 Strong Disagree	1 Strong Disagree	5 Strongly Agree	5 Strongly Agree	1 Strong Disagree	5 Strongly Agree	5 Strongly Agree	5 Strongly Agree	5 Strongly Agree	1 Strong Disagree	1 Strong Disagree	5 Strongly Agree	1 Strong Disagree	5 Strongly Agree	5 Strongly Agree	5 Strongly Agree	5 Strongly Agree	5 Strongly Agree	5 Strongly Agree	5 Strongly Agree	5 Strongly Agree
Yes	Exercise/Recreational	22	4 Agree	5 Strongly Agree	5 Strongly Agree	4 Agree	2 disagree	2 disagree	4 Agree	4 Agree	5 Strongly Agree		1 Strong Disagree	5 Strongly Agree	4 Agree	5 Strongly Agree	3 Undecided	2 Disagree	1 Strong Disagree	4 Agree	5 Strongly Agree	5 Strongly Agree	4 Agree	5 Strongly Agree	5 Strongly Agree	5 Strongly Agree	5 Strongly Agree	2 Disagree	2 Disagree	1 Strong Disagree	4 Agree	1 Strong Disagree	1 Strong Disagree	5 Strongly Agree	2 Disagree	2 Disagree	5 Strongly Agree	1 Strong Disagree	1 Strong Disagree	5 Strongly Agree	2 Disagree	3 Undecided	4 Agree	2 Disagree	4 Agree	4 Agree	4 Agree	2 Disagree	5 Strongly Agree
Yes	Exercise/Recreational	37	2 disagree	4 Agree	4 Agree	2 disagree	2 disagree	2 disagree	4 Agree	4 Agree	5 Strongly Agree		1 Strong Disagree	5 Strongly Agree	4 Agree	3 Undecided	4 Agree	2 Disagree	1 Strong Disagree	2 Disagree	5 Strongly Agree	5 Strongly Agree	5 Strongly Agree	5 Strongly Agree	5 Strongly Agree	5 Strongly Agree	5 Strongly Agree	5 Strongly Agree	2 Disagree	2 Disagree	4 Agree	3 Undecided	2 Disagree	5 Strongly Agree	5 Strongly Agree	3 Undecided	4 Agree	2 Disagree	2 Disagree	5 Strongly Agree	2 Disagree	3 Undecided	2 Disagree	5 Strongly Agree	5 Strongly Agree	5 Strongly Agree	5 Strongly Agree	5 Strongly Agree	5 Strongly Agree
Yes	Exercise/Recreational	31	4 Agree	4 Agree	4 Agree	5 Strongly Agree	3 Undecided	2 disagree	4 Agree	2 disagree	2 disagree		1 Strong Disagree	2 Disagree	4 Agree	4 Agree	5 Strongly Agree	2 Disagree	1 Strong Disagree	2 Disagree	2 Disagree	5 Strongly Agree	5 Strongly Agree	5 Strongly Agree	5 Strongly Agree	3 Undecided	5 Strongly Agree	4 Agree	2 Disagree	1 Strong Disagree	4 Agree	2 Disagree	2 Disagree	2 Disagree	5 Strongly Agree	2 Disagree	4 Agree	1 Strong Disagree	2 Disagree	5 Strongly Agree	2 Disagree	4 Agree	4 Agree	5 Strongly Agree	5 Strongly Agree	4 Agree	1 Strong Disagree	5 Strongly Agree	4 Agree
Yes	Exercise/Recreational	27	4 Agree	5 Strongly Agree	5 Strongly Agree	2 disagree	3 Undecided	2 disagree	5 Strongly Agree	5 Strongly Agree	5 Strongly Agree		1 Strong Disagree	5 Strongly Agree	5 Strongly Agree	5 Strongly Agree	5 Strongly Agree	2 Disagree	1 Strong Disagree	5 Strongly Agree	5 Strongly Agree	5 Strongly Agree	5 Strongly Agree	5 Strongly Agree	5 Strongly Agree	5 Strongly Agree	5 Strongly Agree	5 Strongly Agree	3 Undecided	4 Agree	5 Strongly Agree	3 Undecided	1 Strong Disagree	5 Strongly Agree	5 Strongly Agree	5 Strongly Agree	5 Strongly Agree	1 Strong Disagree	3 Undecided	5 Strongly Agree	4 Agree	5 Strongly Agree	5 Strongly Agree	5 Strongly Agree	5 Strongly Agree	5 Strongly Agree	5 Strongly Agree	5 Strongly Agree	5 Strongly Agree
Yes	Exercise/Recreational	49	5 Strongly Agree	5 Strongly Agree	5 Strongly Agree	3 Undecided	3 Undecided	4 Agree	4 Agree	4 Agree	5 Strongly Agree		1 Strong Disagree	5 Strongly Agree	4 Agree	3 Undecided	4 Agree	4 Agree	1 Strong Disagree	3 Undecided	5 Strongly Agree	5 Strongly Agree	4 Agree	5 Strongly Agree	5 Strongly Agree	5 Strongly Agree	5 Strongly Agree	5 Strongly Agree	4 Agree	3 Undecided	5 Strongly Agree	3 Undecided	1 Strong Disagree	5 Strongly Agree	5 Strongly Agree	4 Agree	5 Strongly Agree	1 Strong Disagree	4 Agree	5 Strongly Agree	4 Agree	3 Undecided	4 Agree	4 Agree	5 Strongly Agree	5 Strongly Agree	4 Agree	5 Strongly Agree	4 Agree
Yes	Exercise/Recreational	27	4 Agree	5 Strongly Agree	5 Strongly Agree	2 disagree	3 Undecided	3 Undecided	5 Strongly Agree	5 Strongly Agree	5 Strongly Agree		2 Disagree	5 Strongly Agree	5 Strongly Agree	5 Strongly Agree	5 Strongly Agree	2 Disagree	1 Strong Disagree	5 Strongly Agree	5 Strongly Agree	5 Strongly Agree	5 Strongly Agree	5 Strongly Agree	5 Strongly Agree	5 Strongly Agree	5 Strongly Agree	5 Strongly Agree	3 Undecided	4 Agree	5 Strongly Agree	5 Strongly Agree	1 Strong Disagree	5 Strongly Agree	5 Strongly Agree	5 Strongly Agree	5 Strongly Agree	2 Disagree	2 Disagree	5 Strongly Agree	4 Agree	5 Strongly Agree	5 Strongly Agree	5 Strongly Agree	5 Strongly Agree	5 Strongly Agree	5 Strongly Agree	4 Agree	5 Strongly Agree
Yes	Exercise/Recreational	36	5 Strongly Agree	5 Strongly Agree	5 Strongly Agree	4 Agree	5 Strongly Agree	3 Undecided	4 Agree	4 Agree	5 Strongly Agree		1 Strong Disagree	5 Strongly Agree	5 Strongly Agree	4 Agree	4 Agree	2 Disagree	1 Strong Disagree	4 Agree	4 Agree	5 Strongly Agree	4 Agree	5 Strongly Agree	4 Agree	4 Agree	4 Agree	4 Agree	2 Disagree	1 Strong Disagree	4 Agree	4 Agree	1 Strong Disagree	3 Undecided	4 Agree	5 Strongly Agree	5 Strongly Agree	1 Strong Disagree	3 Undecided	5 Strongly Agree	1 Strong Disagree	4 Agree	4 Agree	4 Agree	4 Agree	4 Agree	4 Agree	4 Agree	4 Agree
Yes	Exercise/Recreational	36	4 Agree	4 Agree	4 Agree	3 Undecided	4 Agree	3 Undecided	4 Agree	4 Agree	5 Strongly Agree		1 Strong Disagree	4 Agree	4 Agree	4 Agree	4 Agree	2 Disagree	1 Strong Disagree	4 Agree	3 Undecided	4 Agree	4 Agree	4 Agree	4 Agree	2 Disagree	4 Agree	4 Agree	2 Disagree	1 Strong Disagree	4 Agree	3 Undecided	1 Strong Disagree	4 Agree	4 Agree	4 Agree	4 Agree	1 Strong Disagree	1 Strong Disagree	4 Agree	1 Strong Disagree	4 Agree	4 Agree	4 Agree	4 Agree	3 Undecided	3 Undecided	4 Agree	4 Agree
Yes	Exercise/Recreational	41	4 Agree	4 Agree	4 Agree	3 Undecided	4 Agree	3 Undecided	4 Agree	5 Strongly Agree	3 Undecided		2 Disagree	4 Agree	3 Undecided	2 Disagree	4 Agree	3 Undecided	2 Disagree	2 Disagree	5 Strongly Agree	4 Agree	4 Agree	4 Agree	3 Undecided	4 Agree	4 Agree	4 Agree	2 Disagree	1 Strong Disagree	4 Agree	2 Disagree	2 Disagree	4 Agree	4 Agree	4 Agree	2 Disagree	2 Disagree	4 Agree	4 Agree	2 Disagree	1 Strong Disagree	3 Undecided	4 Agree	4 Agree	3 Undecided	5 Strongly Agree	4 Agree	2 Disagree
Yes	Exercise/Recreational	42	4 Agree	5 Strongly Agree	5 Strongly Agree	3 Undecided	5 Strongly Agree	4 Agree	5 Strongly Agree	4 Agree	5 Strongly Agree		1 Strong Disagree	5 Strongly Agree	4 Agree	4 Agree	5 Strongly Agree	1 Strong Disagree	1 Strong Disagree	4 Agree	4 Agree	5 Strongly Agree	5 Strongly Agree	5 Strongly Agree	5 Strongly Agree	4 Agree	5 Strongly Agree	3 Undecided	1 Strong Disagree	4 Agree	5 Strongly Agree	5 Strongly Agree	1 Strong Disagree	5 Strongly Agree	5 Strongly Agree	5 Strongly Agree	5 Strongly Agree	1 Strong Disagree	1 Strong Disagree	5 Strongly Agree	2 Disagree	5 Strongly Agree	4 Agree	5 Strongly Agree	5 Strongly Agree	5 Strongly Agree	4 Agree	5 Strongly Agree	5 Strongly Agree
Yes	Exercise/Recreational	37	5 Strongly Agree	4 Agree	5 Strongly Agree	4 Agree	5 Strongly Agree	3 Undecided	5 Strongly Agree	5 Strongly Agree	4 Agree		2 Disagree	4 Agree	3 Undecided	4 Agree	5 Strongly Agree	3 Undecided	1 Strong Disagree	3 Undecided	5 Strongly Agree	5 Strongly Agree	4 Agree	5 Strongly Agree	4 Agree	4 Agree	5 Strongly Agree	5 Strongly Agree	1 Strong Disagree	3 Undecided	3 Undecided	4 Agree	1 Strong Disagree	4 Agree	4 Agree	4 Agree	4 Agree	1 Strong Disagree	1 Strong Disagree	4 Agree	1 Strong Disagree	3 Undecided	5 Strongly Agree	4 Agree	5 Strongly Agree	4 Agree	3 Undecided	1 Strong Disagree	3 Undecided
Yes	Exercise/Recreational	52	3 Undecided	3 Undecided	4 Agree	2 disagree	2 disagree	2 disagree	3 Undecided	5 Strongly Agree	5 Strongly Agree		4 Agree	4 Agree	3 Undecided	4 Agree	5 Strongly Agree	2 Disagree	2 Disagree	5 Strongly Agree	2 Disagree	5 Strongly Agree	5 Strongly Agree	5 Strongly Agree	4 Agree	2 Disagree	5 Strongly Agree	5 Strongly Agree	2 Disagree	3 Undecided	4 Agree	4 Agree	1 Strong Disagree	2 Disagree	5 Strongly Agree	4 Agree	4 Agree	2 Disagree	3 Undecided	4 Agree	2 Disagree	4 Agree	5 Strongly Agree	4 Agree	5 Strongly Agree	4 Agree	2 Disagree	4 Agree	4 Agree
Yes	Exercise/Recreational	28	4 Agree	5 Strongly Agree	4 Agree	2 disagree	4 Agree	2 disagree	4 Agree	4 Agree	4 Agree		2 Disagree	5 Strongly Agree	4 Agree	5 Strongly Agree	4 Agree	2 Disagree	1 Strong Disagree	4 Agree	5 Strongly Agree	4 Agree	2 Disagree	5 Strongly Agree	5 Strongly Agree	5 Strongly Agree	5 Strongly Agree	3 Undecided	2 Disagree	1 Strong Disagree	3 Undecided	2 Disagree	1 Strong Disagree	5 Strongly Agree	2 Disagree	2 Disagree	5 Strongly Agree	1 Strong Disagree	2 Disagree	5 Strongly Agree	2 Disagree	4 Agree	2 Disagree	1 Strong Disagree	4 Agree	5 Strongly Agree	5 Strongly Agree	1 Strong Disagree	5 Strongly Agree
Yes	Exercise/Recreational	32	4 Agree	4 Agree	4 Agree	5 Strongly Agree	5 Strongly Agree	4 Agree	5 Strongly Agree	4 Agree	4 Agree		2 Disagree	5 Strongly Agree	4 Agree	4 Agree	4 Agree	1 Strong Disagree	1 Strong Disagree	4 Agree	5 Strongly Agree	4 Agree	4 Agree	5 Strongly Agree	5 Strongly Agree	4 Agree	5 Strongly Agree	4 Agree	1 Strong Disagree	2 Disagree	4 Agree	4 Agree	1 Strong Disagree	5 Strongly Agree	5 Strongly Agree	4 Agree	4 Agree	1 Strong Disagree	1 Strong Disagree	5 Strongly Agree	1 Strong Disagree	4 Agree	4 Agree	4 Agree	5 Strongly Agree	5 Strongly Agree	5 Strongly Agree	1 Strong Disagree	4 Agree
Yes	Exercise/Recreational	22	5 Strongly Agree	5 Strongly Agree	5 Strongly Agree	2 disagree	3 Undecided	4 Agree	4 Agree	4 Agree	3 Undecided		2 Disagree	4 Agree	3 Undecided	4 Agree	4 Agree	2 Disagree	2 Disagree	2 Disagree	4 Agree	4 Agree	4 Agree	4 Agree	4 Agree	4 Agree	4 Agree	4 Agree	2 Disagree	2 Disagree	4 Agree	4 Agree	2 Disagree	4 Agree	4 Agree	4 Agree	4 Agree	2 Disagree	2 Disagree	4 Agree	2 Disagree	2 Disagree	2 Disagree	4 Agree	4 Agree	4 Agree	4 Agree	4 Agree	4 Agree
Yes	Exercise/Recreational	28	4 Agree	4 Agree	5 Strongly Agree	3 Undecided	4 Agree	5 Strongly Agree	4 Agree	5 Strongly Agree	3 Undecided		2 Disagree	4 Agree	5 Strongly Agree	4 Agree	4 Agree	3 Undecided	1 Strong Disagree	5 Strongly Agree	4 Agree	5 Strongly Agree	5 Strongly Agree	5 Strongly Agree	4 Agree	4 Agree	5 Strongly Agree	4 Agree	3 Undecided	1 Strong Disagree	4 Agree	4 Agree	1 Strong Disagree	4 Agree	4 Agree	4 Agree	5 Strongly Agree	1 Strong Disagree	4 Agree	5 Strongly Agree	4 Agree	4 Agree	3 Undecided	4 Agree	5 Strongly Agree	5 Strongly Agree	4 Agree	4 Agree	4 Agree
Yes	Exercise/Recreational	47	4 Agree	4 Agree	5 Strongly Agree	4 Agree	4 Agree	4 Agree	4 Agree	4 Agree	4 Agree		2 Disagree	5 Strongly Agree	4 Agree	4 Agree	5 Strongly Agree	1 Strong Disagree	1 Strong Disagree	5 Strongly Agree	5 Strongly Agree	4 Agree	4 Agree	5 Strongly Agree	5 Strongly Agree	4 Agree	5 Strongly Agree	4 Agree	1 Strong Disagree	3 Undecided	4 Agree	3 Undecided	1 Strong Disagree	5 Strongly Agree	4 Agree	4 Agree	5 Strongly Agree	1 Strong Disagree	1 Strong Disagree	4 Agree	3 Undecided	4 Agree	3 Undecided	4 Agree	5 Strongly Agree	4 Agree	5 Strongly Agree	5 Strongly Agree	3 Undecided
Yes	Exercise/Recreational	43	5 Strongly Agree	5 Strongly Agree	5 Strongly Agree	4 Agree	5 Strongly Agree	4 Agree	5 Strongly Agree	4 Agree	5 Strongly Agree		2 Disagree	5 Strongly Agree	5 Strongly Agree	4 Agree	5 Strongly Agree	1 Strong Disagree	1 Strong Disagree	4 Agree	5 Strongly Agree	5 Strongly Agree	2 Disagree	4 Agree	5 Strongly Agree	4 Agree	4 Agree	4 Agree	1 Strong Disagree	3 Undecided	4 Agree	4 Agree	2 Disagree	4 Agree	2 Disagree	3 Undecided	5 Strongly Agree	2 Disagree	1 Strong Disagree	4 Agree	2 Disagree	4 Agree	4 Agree	2 Disagree	4 Agree	4 Agree	4 Agree	2 Disagree	4 Agree
Yes	Exercise/Recreational	49	3 Undecided	5 Strongly Agree	5 Strongly Agree	3 Undecided	3 Undecided	3 Undecided	4 Agree	4 Agree	5 Strongly Agree		2 Disagree	4 Agree	4 Agree	5 Strongly Agree	4 Agree	3 Undecided	2 Disagree	4 Agree	4 Agree	4 Agree	4 Agree	4 Agree	4 Agree	4 Agree	4 Agree	4 Agree	2 Disagree	4 Agree	4 Agree	4 Agree	2 Disagree	5 Strongly Agree	5 Strongly Agree	4 Agree	4 Agree	2 Disagree	2 Disagree	5 Strongly Agree	4 Agree	4 Agree	3 Undecided	4 Agree	4 Agree	5 Strongly Agree	5 Strongly Agree	4 Agree	5 Strongly Agree
Yes	Exercise/Recreational	40	5 Strongly Agree	5 Strongly Agree	5 Strongly Agree	3 Undecided	5 Strongly Agree	5 Strongly Agree	4 Agree	5 Strongly Agree	5 Strongly Agree		3 Undecided	5 Strongly Agree	5 Strongly Agree	5 Strongly Agree	4 Agree	4 Agree	1 Strong Disagree	5 Strongly Agree	4 Agree	5 Strongly Agree	4 Agree	5 Strongly Agree	5 Strongly Agree	4 Agree	4 Agree	4 Agree	2 Disagree	1 Strong Disagree	5 Strongly Agree	2 Disagree	1 Strong Disagree	3 Undecided	5 Strongly Agree	5 Strongly Agree	5 Strongly Agree	1 Strong Disagree	1 Strong Disagree	5 Strongly Agree	2 Disagree	4 Agree	3 Undecided	3 Undecided	5 Strongly Agree	4 Agree	3 Undecided	5 Strongly Agree	4 Agree
Yes	Exercise/Recreational	42	5 Strongly Agree	4 Agree	5 Strongly Agree	4 Agree	4 Agree	2 disagree	4 Agree	5 Strongly Agree	5 Strongly Agree		1 Strong Disagree	5 Strongly Agree	4 Agree	5 Strongly Agree	4 Agree	1 Strong Disagree	1 Strong Disagree	5 Strongly Agree	5 Strongly Agree	5 Strongly Agree	5 Strongly Agree	5 Strongly Agree	5 Strongly Agree	4 Agree	5 Strongly Agree	4 Agree	2 Disagree	2 Disagree	4 Agree	4 Agree	1 Strong Disagree	5 Strongly Agree	5 Strongly Agree	4 Agree	5 Strongly Agree	2 Disagree	2 Disagree	5 Strongly Agree	2 Disagree	4 Agree	4 Agree	5 Strongly Agree	5 Strongly Agree	5 Strongly Agree	4 Agree	5 Strongly Agree	5 Strongly Agree
Yes	Exercise/Recreational	30	2 disagree	5 Strongly Agree	4 Agree	2 disagree	4 Agree	1 Strongly Disagree	4 Agree	5 Strongly Agree	5 Strongly Agree		1 Strong Disagree	5 Strongly Agree	4 Agree	4 Agree	5 Strongly Agree	2 Disagree	1 Strong Disagree	4 Agree	5 Strongly Agree	4 Agree	4 Agree	5 Strongly Agree	5 Strongly Agree	5 Strongly Agree	4 Agree	2 Disagree	1 Strong Disagree	1 Strong Disagree	4 Agree	2 Disagree	1 Strong Disagree	5 Strongly Agree	4 Agree	4 Agree	4 Agree	1 Strong Disagree	2 Disagree	4 Agree	2 Disagree	4 Agree	2 Disagree	4 Agree	4 Agree	1 Strong Disagree	5 Strongly Agree	4 Agree	4 Agree
Yes	Exercise/Recreational	32	5 Strongly Agree	5 Strongly Agree	5 Strongly Agree	4 Agree	4 Agree	4 Agree	5 Strongly Agree	4 Agree	3 Undecided		2 Disagree	4 Agree	3 Undecided	5 Strongly Agree	5 Strongly Agree	3 Undecided	2 Disagree	5 Strongly Agree	4 Agree	5 Strongly Agree	5 Strongly Agree	5 Strongly Agree	5 Strongly Agree	3 Undecided	5 Strongly Agree	5 Strongly Agree	3 Undecided	2 Disagree	5 Strongly Agree	5 Strongly Agree	2 Disagree	4 Agree	4 Agree	4 Agree	4 Agree	2 Disagree	2 Disagree	4 Agree	2 Disagree	3 Undecided	3 Undecided	4 Agree	4 Agree	3 Undecided	3 Undecided	4 Agree	4 Agree
Yes	Exercise/Recreational	45	4 Agree	5 Strongly Agree	5 Strongly Agree	2 disagree	5 Strongly Agree	3 Undecided	4 Agree	2 disagree	5 Strongly Agree		1 Strong Disagree	5 Strongly Agree	4 Agree	4 Agree	4 Agree	1 Strong Disagree	1 Strong Disagree	5 Strongly Agree	5 Strongly Agree	5 Strongly Agree	5 Strongly Agree	5 Strongly Agree	5 Strongly Agree	5 Strongly Agree	5 Strongly Agree	4 Agree	1 Strong Disagree	2 Disagree	4 Agree	5 Strongly Agree	1 Strong Disagree	4 Agree	4 Agree	3 Undecided	4 Agree	1 Strong Disagree	1 Strong Disagree	5 Strongly Agree	1 Strong Disagree	4 Agree	4 Agree	4 Agree	5 Strongly Agree	5 Strongly Agree	5 Strongly Agree	4 Agree	5 Strongly Agree
Yes	Exercise/Recreational	47	4 Agree	4 Agree	4 Agree	3 Undecided	4 Agree	4 Agree	3 Undecided	4 Agree	4 Agree		5 Strongly Agree	4 Agree	3 Undecided	5 Strongly Agree	4 Agree	2 Disagree	5 Strongly Agree	5 Strongly Agree	2 Disagree	5 Strongly Agree	4 Agree	5 Strongly Agree	4 Agree	3 Undecided	5 Strongly Agree	3 Undecided	2 Disagree	1 Strong Disagree	3 Undecided	3 Undecided	1 Strong Disagree	2 Disagree	3 Undecided	3 Undecided	5 Strongly Agree	1 Strong Disagree	1 Strong Disagree	3 Undecided	1 Strong Disagree	4 Agree	4 Agree	3 Undecided	4 Agree	5 Strongly Agree	3 Undecided	4 Agree	4 Agree
Yes	Competitive Sport	24	3 Undecided	4 Agree	3 Undecided	4 Agree	1 Strongly Disagree	3 Undecided	1 Strongly Disagree	2 disagree	3 Undecided		1 Strong Disagree	4 Agree	4 Agree	4 Agree	5 Strongly Agree	5 Strongly Agree	3 Undecided	4 Agree	3 Undecided	4 Agree	3 Undecided	5 Strongly Agree	5 Strongly Agree	2 Disagree	5 Strongly Agree	5 Strongly Agree	5 Strongly Agree	1 Strong Disagree	4 Agree	4 Agree	1 Strong Disagree	3 Undecided	3 Undecided	4 Agree	5 Strongly Agree	1 Strong Disagree	2 Disagree	4 Agree	5 Strongly Agree	2 Disagree	4 Agree	4 Agree	5 Strongly Agree	5 Strongly Agree	5 Strongly Agree	4 Agree	5 Strongly Agree
Yes	Exercise/Recreational	50	4 Agree	4 Agree	4 Agree	3 Undecided	4 Agree	4 Agree	4 Agree	4 Agree	4 Agree		2 Disagree	4 Agree	4 Agree	4 Agree	4 Agree	2 Disagree	2 Disagree	4 Agree	4 Agree	4 Agree	2 Disagree	4 Agree	4 Agree	4 Agree	4 Agree	3 Undecided	2 Disagree	3 Undecided	4 Agree	4 Agree	2 Disagree	4 Agree	4 Agree	4 Agree	4 Agree	3 Undecided	2 Disagree	4 Agree	2 Disagree	4 Agree	3 Undecided	2 Disagree	4 Agree	4 Agree	4 Agree	2 Disagree	4 Agree
Yes	Exercise/Recreational	34	4 Agree	4 Agree	4 Agree	3 Undecided	2 disagree	4 Agree	5 Strongly Agree	4 Agree	3 Undecided		3 Undecided	4 Agree	4 Agree	4 Agree	4 Agree	4 Agree	3 Undecided	4 Agree	4 Agree	4 Agree	5 Strongly Agree	4 Agree	4 Agree	4 Agree	4 Agree	4 Agree	4 Agree	3 Undecided	4 Agree	4 Agree	4 Agree	4 Agree	4 Agree	4 Agree	4 Agree	4 Agree	4 Agree	4 Agree	4 Agree	4 Agree	4 Agree	4 Agree	4 Agree	4 Agree	4 Agree	4 Agree	4 Agree
Yes	Exercise/Recreational	38	5 Strongly Agree	4 Agree	5 Strongly Agree	4 Agree	4 Agree	4 Agree	5 Strongly Agree	5 Strongly Agree	5 Strongly Agree		1 Strong Disagree	4 Agree	4 Agree	4 Agree	4 Agree	2 Disagree	1 Strong Disagree	4 Agree	4 Agree	5 Strongly Agree	4 Agree	5 Strongly Agree	4 Agree	4 Agree	5 Strongly Agree	4 Agree	2 Disagree	2 Disagree	4 Agree	4 Agree	2 Disagree	4 Agree	3 Undecided	4 Agree	5 Strongly Agree	1 Strong Disagree	3 Undecided	5 Strongly Agree	3 Undecided	3 Undecided	4 Agree	4 Agree	5 Strongly Agree	4 Agree	4 Agree	2 Disagree	4 Agree
Yes	Exercise/Recreational	34	4 Agree	5 Strongly Agree	4 Agree	2 disagree	2 disagree	1 Strongly Disagree	4 Agree	5 Strongly Agree	5 Strongly Agree		4 Agree	4 Agree	4 Agree	5 Strongly Agree	5 Strongly Agree	4 Agree	2 Disagree	4 Agree	4 Agree	4 Agree	4 Agree	4 Agree	5 Strongly Agree	4 Agree	4 Agree	4 Agree	4 Agree	2 Disagree	4 Agree	4 Agree	1 Strong Disagree	4 Agree	4 Agree	4 Agree	5 Strongly Agree	2 Disagree	2 Disagree	4 Agree	4 Agree	4 Agree	4 Agree	4 Agree	4 Agree	4 Agree	5 Strongly Agree	4 Agree	4 Agree
Yes	Exercise/Recreational	44	5 Strongly Agree	5 Strongly Agree	5 Strongly Agree	2 disagree	2 disagree	2 disagree	5 Strongly Agree	3 Undecided	5 Strongly Agree		1 Strong Disagree	5 Strongly Agree	3 Undecided	4 Agree	4 Agree	1 Strong Disagree	1 Strong Disagree	4 Agree	5 Strongly Agree	4 Agree	4 Agree	5 Strongly Agree	5 Strongly Agree	5 Strongly Agree	5 Strongly Agree	4 Agree	1 Strong Disagree	4 Agree	5 Strongly Agree	4 Agree	1 Strong Disagree	5 Strongly Agree	5 Strongly Agree	3 Undecided	5 Strongly Agree	1 Strong Disagree	1 Strong Disagree	5 Strongly Agree	1 Strong Disagree	5 Strongly Agree	3 Undecided	4 Agree	5 Strongly Agree	1 Strong Disagree	4 Agree	5 Strongly Agree	4 Agree
Yes	Competitive Sport	21	4 Agree	4 Agree	4 Agree	2 disagree	5 Strongly Agree	4 Agree	4 Agree	3 Undecided	3 Undecided		4 Agree	4 Agree	5 Strongly Agree	4 Agree	5 Strongly Agree	3 Undecided	4 Agree	4 Agree	2 Disagree	4 Agree	4 Agree	4 Agree	4 Agree	5 Strongly Agree	5 Strongly Agree	5 Strongly Agree	2 Disagree	2 Disagree	4 Agree	4 Agree	2 Disagree	4 Agree	4 Agree	4 Agree	5 Strongly Agree	2 Disagree	2 Disagree	5 Strongly Agree	4 Agree	4 Agree	4 Agree	4 Agree	5 Strongly Agree	5 Strongly Agree	5 Strongly Agree	4 Agree	4 Agree
Yes	Outdoor Adventure Sport	34	4 Agree	4 Agree	4 Agree	2 disagree	2 disagree	2 disagree	4 Agree	5 Strongly Agree	5 Strongly Agree		1 Strong Disagree	5 Strongly Agree	5 Strongly Agree	3 Undecided	3 Undecided	2 Disagree	1 Strong Disagree	4 Agree	4 Agree	4 Agree	3 Undecided	5 Strongly Agree	5 Strongly Agree	4 Agree	4 Agree	4 Agree	2 Disagree	1 Strong Disagree	4 Agree	4 Agree	1 Strong Disagree	4 Agree	4 Agree	4 Agree	5 Strongly Agree	1 Strong Disagree	4 Agree	4 Agree	2 Disagree	2 Disagree	2 Disagree	2 Disagree	5 Strongly Agree	5 Strongly Agree	4 Agree	2 Disagree	4 Agree
Yes	Exercise/Recreational	57	2 disagree	4 Agree	4 Agree	2 disagree	3 Undecided	2 disagree	4 Agree	4 Agree	5 Strongly Agree		1 Strong Disagree	5 Strongly Agree	4 Agree	5 Strongly Agree	5 Strongly Agree	2 Disagree	1 Strong Disagree	5 Strongly Agree	5 Strongly Agree	5 Strongly Agree	4 Agree	5 Strongly Agree	4 Agree	4 Agree	5 Strongly Agree	4 Agree	2 Disagree	1 Strong Disagree	5 Strongly Agree	5 Strongly Agree	1 Strong Disagree	5 Strongly Agree	5 Strongly Agree	4 Agree	5 Strongly Agree	1 Strong Disagree	3 Undecided	5 Strongly Agree	3 Undecided	3 Undecided	4 Agree	5 Strongly Agree	5 Strongly Agree	5 Strongly Agree	5 Strongly Agree	4 Agree	5 Strongly Agree
Yes	Exercise/Recreational	35	4 Agree	5 Strongly Agree	5 Strongly Agree	4 Agree	4 Agree	4 Agree	5 Strongly Agree	5 Strongly Agree	5 Strongly Agree		3 Undecided	5 Strongly Agree	4 Agree	5 Strongly Agree	5 Strongly Agree	2 Disagree	2 Disagree	4 Agree	4 Agree	4 Agree	4 Agree	5 Strongly Agree	5 Strongly Agree	5 Strongly Agree	5 Strongly Agree	5 Strongly Agree	2 Disagree	2 Disagree	2 Disagree	4 Agree	2 Disagree	4 Agree	2 Disagree	4 Agree	5 Strongly Agree	3 Undecided	2 Disagree	5 Strongly Agree	2 Disagree	4 Agree	4 Agree	2 Disagree	4 Agree	4 Agree	4 Agree	2 Disagree	4 Agree
Yes	Exercise/Recreational	53	4 Agree	4 Agree	4 Agree	2 disagree	3 Undecided	2 disagree	3 Undecided	4 Agree	5 Strongly Agree		1 Strong Disagree	4 Agree	4 Agree	4 Agree	4 Agree	1 Strong Disagree	1 Strong Disagree	4 Agree	3 Undecided	4 Agree	4 Agree	4 Agree	4 Agree	2 Disagree		3 Undecided	1 Strong Disagree	1 Strong Disagree	4 Agree	3 Undecided	1 Strong Disagree	3 Undecided	4 Agree	3 Undecided	4 Agree	1 Strong Disagree	1 Strong Disagree	4 Agree	1 Strong Disagree	4 Agree	3 Undecided	4 Agree	4 Agree	3 Undecided	3 Undecided	4 Agree	4 Agree
Yes	Exercise/Recreational	27	5 Strongly Agree	5 Strongly Agree	5 Strongly Agree	5 Strongly Agree	5 Strongly Agree	5 Strongly Agree	5 Strongly Agree	4 Agree	3 Undecided		2 Disagree	5 Strongly Agree	4 Agree	4 Agree	4 Agree	5 Strongly Agree	2 Disagree	4 Agree	4 Agree	5 Strongly Agree	5 Strongly Agree	5 Strongly Agree	5 Strongly Agree	4 Agree	5 Strongly Agree	5 Strongly Agree	4 Agree	2 Disagree	4 Agree	4 Agree	1 Strong Disagree	4 Agree	5 Strongly Agree	4 Agree	4 Agree	2 Disagree	4 Agree	5 Strongly Agree	3 Undecided	4 Agree	3 Undecided	4 Agree	4 Agree	5 Strongly Agree	4 Agree	5 Strongly Agree	4 Agree
Yes	Exercise/Recreational	32	4 Agree	5 Strongly Agree	4 Agree	5 Strongly Agree	4 Agree	3 Undecided	5 Strongly Agree	5 Strongly Agree	3 Undecided		2 Disagree	4 Agree	3 Undecided	4 Agree	4 Agree	2 Disagree	2 Disagree	4 Agree	4 Agree	4 Agree	4 Agree	4 Agree	5 Strongly Agree	5 Strongly Agree	4 Agree	4 Agree	2 Disagree	4 Agree	4 Agree	4 Agree	2 Disagree	4 Agree	4 Agree	4 Agree	5 Strongly Agree	2 Disagree	2 Disagree	4 Agree	2 Disagree	4 Agree	4 Agree	4 Agree	5 Strongly Agree	4 Agree	5 Strongly Agree	4 Agree	4 Agree
Yes	Outdoor Adventure Sport	27	3 Undecided	4 Agree	3 Undecided	1 Strongly Disagree	2 disagree	2 disagree	4 Agree	2 disagree	3 Undecided		2 Disagree	3 Undecided	5 Strongly Agree	3 Undecided	4 Agree	2 Disagree	1 Strong Disagree	2 Disagree	4 Agree	5 Strongly Agree	4 Agree	4 Agree	5 Strongly Agree	5 Strongly Agree	4 Agree	4 Agree	2 Disagree	3 Undecided	3 Undecided	2 Disagree	1 Strong Disagree	4 Agree	4 Agree	5 Strongly Agree	5 Strongly Agree	1 Strong Disagree	3 Undecided	4 Agree	2 Disagree	2 Disagree	3 Undecided	4 Agree	2 Disagree	3 Undecided	4 Agree	4 Agree	4 Agree
Yes	Exercise/Recreational	28	3 Undecided	5 Strongly Agree	5 Strongly Agree	1 Strongly Disagree	3 Undecided	3 Undecided	5 Strongly Agree	5 Strongly Agree	5 Strongly Agree		1 Strong Disagree	5 Strongly Agree	5 Strongly Agree	5 Strongly Agree	4 Agree	1 Strong Disagree	1 Strong Disagree	5 Strongly Agree	5 Strongly Agree	5 Strongly Agree	4 Agree	5 Strongly Agree	5 Strongly Agree	5 Strongly Agree	5 Strongly Agree	4 Agree	1 Strong Disagree	3 Undecided	5 Strongly Agree	5 Strongly Agree	1 Strong Disagree	5 Strongly Agree	4 Agree	5 Strongly Agree	5 Strongly Agree	1 Strong Disagree	1 Strong Disagree	5 Strongly Agree	1 Strong Disagree	3 Undecided	4 Agree	4 Agree	5 Strongly Agree	5 Strongly Agree	5 Strongly Agree	4 Agree	5 Strongly Agree
Yes	Exercise/Recreational	35	4 Agree	5 Strongly Agree	5 Strongly Agree	3 Undecided	4 Agree	3 Undecided	5 Strongly Agree	5 Strongly Agree	4 Agree		1 Strong Disagree	5 Strongly Agree	5 Strongly Agree	5 Strongly Agree	4 Agree	3 Undecided	1 Strong Disagree	4 Agree	5 Strongly Agree	5 Strongly Agree	5 Strongly Agree	5 Strongly Agree	5 Strongly Agree	5 Strongly Agree	5 Strongly Agree	4 Agree	3 Undecided	1 Strong Disagree	4 Agree	4 Agree	1 Strong Disagree	4 Agree	4 Agree	4 Agree	4 Agree	1 Strong Disagree	1 Strong Disagree	5 Strongly Agree	4 Agree	3 Undecided	3 Undecided	5 Strongly Agree	5 Strongly Agree	5 Strongly Agree	5 Strongly Agree	5 Strongly Agree	5 Strongly Agree
Yes	Exercise/Recreational	27	5 Strongly Agree	5 Strongly Agree	5 Strongly Agree	3 Undecided	5 Strongly Agree	5 Strongly Agree	5 Strongly Agree	5 Strongly Agree	5 Strongly Agree		2 Disagree	5 Strongly Agree	5 Strongly Agree	5 Strongly Agree	5 Strongly Agree	5 Strongly Agree	1 Strong Disagree	5 Strongly Agree	5 Strongly Agree	5 Strongly Agree	5 Strongly Agree	5 Strongly Agree	5 Strongly Agree	5 Strongly Agree	5 Strongly Agree	5 Strongly Agree	2 Disagree	2 Disagree	4 Agree	4 Agree	2 Disagree	5 Strongly Agree	5 Strongly Agree	4 Agree	5 Strongly Agree	2 Disagree	2 Disagree	5 Strongly Agree	2 Disagree	4 Agree	4 Agree	4 Agree	4 Agree	4 Agree	4 Agree	4 Agree	5 Strongly Agree
Yes	Competitive Sport	25	3 Undecided	5 Strongly Agree	5 Strongly Agree	4 Agree	3 Undecided	4 Agree	3 Undecided	5 Strongly Agree	4 Agree		2 Disagree	4 Agree	4 Agree	5 Strongly Agree	5 Strongly Agree	3 Undecided	1 Strong Disagree	4 Agree	5 Strongly Agree	5 Strongly Agree	4 Agree	5 Strongly Agree	5 Strongly Agree	4 Agree	4 Agree	5 Strongly Agree	4 Agree	1 Strong Disagree	5 Strongly Agree	4 Agree	2 Disagree	5 Strongly Agree	5 Strongly Agree	4 Agree	4 Agree	1 Strong Disagree	4 Agree	4 Agree	5 Strongly Agree	4 Agree	4 Agree	5 Strongly Agree	5 Strongly Agree	4 Agree	4 Agree	5 Strongly Agree	4 Agree
Yes	Exercise/Recreational	26	4 Agree	4 Agree	5 Strongly Agree	2 disagree	5 Strongly Agree	4 Agree	5 Strongly Agree	3 Undecided	5 Strongly Agree		2 Disagree	5 Strongly Agree	4 Agree	4 Agree	5 Strongly Agree	4 Agree	1 Strong Disagree	5 Strongly Agree	4 Agree	5 Strongly Agree	3 Undecided	5 Strongly Agree	4 Agree	4 Agree	4 Agree	3 Undecided	4 Agree	1 Strong Disagree	5 Strongly Agree	4 Agree	1 Strong Disagree	4 Agree	3 Undecided	3 Undecided	4 Agree	1 Strong Disagree	4 Agree	4 Agree	5 Strongly Agree	4 Agree	5 Strongly Agree	3 Undecided	5 Strongly Agree	5 Strongly Agree	4 Agree	1 Strong Disagree	4 Agree
Yes	Exercise/Recreational	43	5 Strongly Agree	4 Agree	5 Strongly Agree	3 Undecided	4 Agree	2 disagree	4 Agree	4 Agree	5 Strongly Agree		1 Strong Disagree	4 Agree	4 Agree	3 Undecided	5 Strongly Agree	2 Disagree	2 Disagree	3 Undecided	3 Undecided	4 Agree	4 Agree	4 Agree	4 Agree	4 Agree	4 Agree	4 Agree	3 Undecided	2 Disagree	4 Agree	4 Agree	1 Strong Disagree	3 Undecided	5 Strongly Agree	3 Undecided	4 Agree	1 Strong Disagree	2 Disagree	4 Agree	4 Agree	3 Undecided	2 Disagree	4 Agree	5 Strongly Agree	5 Strongly Agree	4 Agree	5 Strongly Agree	4 Agree
Yes	Exercise/Recreational	37	5 Strongly Agree	4 Agree	5 Strongly Agree	5 Strongly Agree	5 Strongly Agree	1 Strongly Disagree	5 Strongly Agree	5 Strongly Agree	5 Strongly Agree		1 Strong Disagree	5 Strongly Agree	5 Strongly Agree	4 Agree	4 Agree	1 Strong Disagree	1 Strong Disagree	4 Agree	5 Strongly Agree	4 Agree	2 Disagree	4 Agree	5 Strongly Agree	4 Agree	4 Agree	4 Agree	1 Strong Disagree	1 Strong Disagree	1 Strong Disagree	1 Strong Disagree	1 Strong Disagree	1 Strong Disagree	1 Strong Disagree	1 Strong Disagree	5 Strongly Agree	1 Strong Disagree	1 Strong Disagree	5 Strongly Agree	1 Strong Disagree	1 Strong Disagree	1 Strong Disagree	1 Strong Disagree	4 Agree	4 Agree	4 Agree	1 Strong Disagree	4 Agree
Yes	Exercise/Recreational	65	4 Agree	3 Undecided	4 Agree	2 disagree	3 Undecided	4 Agree	5 Strongly Agree	4 Agree	5 Strongly Agree		1 Strong Disagree	4 Agree	4 Agree	5 Strongly Agree	4 Agree	2 Disagree	2 Disagree	4 Agree	4 Agree	4 Agree	2 Disagree	4 Agree	4 Agree	4 Agree	5 Strongly Agree	4 Agree	4 Agree	4 Agree	5 Strongly Agree	2 Disagree	2 Disagree	2 Disagree	4 Agree	2 Disagree	4 Agree	2 Disagree	2 Disagree	4 Agree	4 Agree	5 Strongly Agree	4 Agree	4 Agree	4 Agree	2 Disagree	2 Disagree	4 Agree	5 Strongly Agree
Yes	Exercise/Recreational	28	4 Agree	5 Strongly Agree	4 Agree	2 disagree	4 Agree	4 Agree	5 Strongly Agree	2 disagree	5 Strongly Agree		1 Strong Disagree	5 Strongly Agree	5 Strongly Agree	5 Strongly Agree	5 Strongly Agree	2 Disagree	1 Strong Disagree	5 Strongly Agree	4 Agree	4 Agree	2 Disagree	5 Strongly Agree	5 Strongly Agree	5 Strongly Agree	5 Strongly Agree	4 Agree	2 Disagree	2 Disagree	4 Agree	4 Agree	1 Strong Disagree	4 Agree	4 Agree	5 Strongly Agree	5 Strongly Agree	2 Disagree	2 Disagree	4 Agree	2 Disagree	5 Strongly Agree	4 Agree	2 Disagree	4 Agree	5 Strongly Agree	4 Agree	2 Disagree	5 Strongly Agree
Yes	Exercise/Recreational	24	3 Undecided	5 Strongly Agree	4 Agree	2 disagree	2 disagree	4 Agree	4 Agree	2 disagree	3 Undecided		2 Disagree	5 Strongly Agree	4 Agree	4 Agree	4 Agree	2 Disagree	1 Strong Disagree	4 Agree	5 Strongly Agree	5 Strongly Agree	4 Agree	5 Strongly Agree	5 Strongly Agree	5 Strongly Agree	5 Strongly Agree	4 Agree	2 Disagree	2 Disagree	5 Strongly Agree	4 Agree	2 Disagree	5 Strongly Agree	4 Agree	2 Disagree	4 Agree	2 Disagree	2 Disagree	5 Strongly Agree	1 Strong Disagree	4 Agree	4 Agree	4 Agree	4 Agree	4 Agree	4 Agree	4 Agree	5 Strongly Agree
Yes	Exercise/Recreational	46	2 disagree	4 Agree	2 disagree	2 disagree	2 disagree	2 disagree	2 disagree	2 disagree	4 Agree		2 Disagree	4 Agree	3 Undecided	4 Agree	4 Agree	2 Disagree	2 Disagree	4 Agree	2 Disagree	4 Agree	2 Disagree	4 Agree	4 Agree	2 Disagree	4 Agree	4 Agree	2 Disagree	2 Disagree	4 Agree	4 Agree	2 Disagree	2 Disagree	4 Agree	2 Disagree	4 Agree	2 Disagree	2 Disagree	4 Agree	2 Disagree	4 Agree	2 Disagree	2 Disagree	4 Agree	4 Agree	2 Disagree	4 Agree	4 Agree
Yes	Competitive Sport	23	2 disagree	4 Agree	4 Agree	1 Strongly Disagree	1 Strongly Disagree	2 disagree	3 Undecided	4 Agree	5 Strongly Agree		1 Strong Disagree	4 Agree	5 Strongly Agree	5 Strongly Agree	5 Strongly Agree	1 Strong Disagree	1 Strong Disagree	5 Strongly Agree	4 Agree	5 Strongly Agree	1 Strong Disagree	5 Strongly Agree	5 Strongly Agree	4 Agree	5 Strongly Agree	4 Agree	2 Disagree	1 Strong Disagree	5 Strongly Agree	4 Agree	1 Strong Disagree	5 Strongly Agree	4 Agree	4 Agree	5 Strongly Agree	1 Strong Disagree	3 Undecided	5 Strongly Agree	5 Strongly Agree	4 Agree	5 Strongly Agree	4 Agree	4 Agree	5 Strongly Agree	4 Agree	5 Strongly Agree	5 Strongly Agree
Yes	Competitive Sport	22	4 Agree	4 Agree	4 Agree	3 Undecided	3 Undecided	3 Undecided	3 Undecided	3 Undecided	3 Undecided		1 Strong Disagree	4 Agree	4 Agree	4 Agree	4 Agree	4 Agree	4 Agree	3 Undecided	5 Strongly Agree	4 Agree	5 Strongly Agree	5 Strongly Agree	4 Agree	4 Agree	5 Strongly Agree	4 Agree	4 Agree	2 Disagree	5 Strongly Agree	2 Disagree	1 Strong Disagree	1 Strong Disagree	4 Agree	4 Agree	5 Strongly Agree	3 Undecided	5 Strongly Agree	5 Strongly Agree	1 Strong Disagree	2 Disagree	2 Disagree	5 Strongly Agree	5 Strongly Agree	5 Strongly Agree	3 Undecided	3 Undecided	4 Agree
Yes	Competitive Sport	28	3 Undecided	3 Undecided	2 disagree	3 Undecided	1 Strongly Disagree	2 disagree	1 Strongly Disagree	3 Undecided	4 Agree		1 Strong Disagree	2 Disagree	4 Agree	4 Agree	4 Agree	2 Disagree	1 Strong Disagree	4 Agree	4 Agree	4 Agree	4 Agree	4 Agree	4 Agree	4 Agree	4 Agree	4 Agree	2 Disagree	4 Agree	4 Agree	4 Agree	2 Disagree	4 Agree	4 Agree	4 Agree	4 Agree	1 Strong Disagree	2 Disagree	4 Agree	4 Agree	4 Agree	4 Agree	4 Agree	4 Agree	2 Disagree	4 Agree	4 Agree	4 Agree
Yes	Competitive Sport		4 Agree	4 Agree	4 Agree	4 Agree	4 Agree	3 Undecided	2 disagree	2 disagree	5 Strongly Agree		2 Disagree	4 Agree	2 Disagree	4 Agree	3 Undecided	5 Strongly Agree	1 Strong Disagree	4 Agree	3 Undecided	4 Agree	4 Agree	4 Agree	4 Agree	4 Agree	4 Agree	4 Agree	2 Disagree	2 Disagree	2 Disagree	4 Agree	5 Strongly Agree	4 Agree	2 Disagree	2 Disagree	4 Agree	2 Disagree	2 Disagree	4 Agree	4 Agree	4 Agree	4 Agree	2 Disagree	4 Agree	2 Disagree	4 Agree	2 Disagree	4 Agree
Yes	Competitive Sport		4 Agree	4 Agree	4 Agree	4 Agree	4 Agree	4 Agree	4 Agree	4 Agree	4 Agree		5 Strongly Agree	4 Agree	5 Strongly Agree	5 Strongly Agree	5 Strongly Agree	5 Strongly Agree	5 Strongly Agree	5 Strongly Agree	4 Agree	4 Agree	4 Agree	4 Agree	5 Strongly Agree	4 Agree	4 Agree	4 Agree	4 Agree	4 Agree	4 Agree	4 Agree	4 Agree	4 Agree	4 Agree	4 Agree	4 Agree	4 Agree	4 Agree	4 Agree	4 Agree	4 Agree	4 Agree	4 Agree	4 Agree	4 Agree	4 Agree	4 Agree	4 Agree
Yes	Competitive Sport		3 Undecided	4 Agree	4 Agree	4 Agree	4 Agree	3 Undecided	4 Agree	4 Agree	5 Strongly Agree		5 Strongly Agree	4 Agree	4 Agree	4 Agree	4 Agree	4 Agree	3 Undecided	4 Agree	4 Agree	4 Agree	4 Agree	4 Agree	5 Strongly Agree	4 Agree	4 Agree	4 Agree	3 Undecided	4 Agree	4 Agree	5 Strongly Agree	3 Undecided	4 Agree	4 Agree	4 Agree	4 Agree	2 Disagree	4 Agree	4 Agree	5 Strongly Agree	5 Strongly Agree	5 Strongly Agree	5 Strongly Agree	5 Strongly Agree	4 Agree	3 Undecided	4 Agree	4 Agree
Yes	Competitive Sport	19	4 Agree	4 Agree	5 Strongly Agree	4 Agree	4 Agree	5 Strongly Agree	3 Undecided	3 Undecided	3 Undecided		4 Agree	4 Agree	4 Agree	4 Agree	4 Agree	2 Disagree	1 Strong Disagree	4 Agree	2 Disagree	4 Agree	4 Agree	5 Strongly Agree	5 Strongly Agree	2 Disagree	4 Agree	4 Agree	3 Undecided	4 Agree	5 Strongly Agree	2 Disagree	1 Strong Disagree	4 Agree	4 Agree	4 Agree	5 Strongly Agree	5 Strongly Agree	1 Strong Disagree	2 Disagree	5 Strongly Agree	4 Agree	4 Agree	3 Undecided	4 Agree	4 Agree	5 Strongly Agree	3 Undecided	2 Disagree
Yes	Competitive Sport		4 Agree	4 Agree	4 Agree	4 Agree	4 Agree	4 Agree	3 Undecided	4 Agree	4 Agree		2 Disagree	3 Undecided	4 Agree	4 Agree	4 Agree	3 Undecided	2 Disagree	4 Agree	4 Agree	3 Undecided	3 Undecided	3 Undecided	4 Agree	4 Agree	4 Agree	4 Agree	4 Agree	2 Disagree	4 Agree	4 Agree	2 Disagree	4 Agree	4 Agree	4 Agree	4 Agree	2 Disagree	3 Undecided	4 Agree	4 Agree	4 Agree	4 Agree	4 Agree	4 Agree	3 Undecided	4 Agree	4 Agree	4 Agree
Yes	Competitive Sport	32	4 Agree	4 Agree	3 Undecided	4 Agree	4 Agree	4 Agree	3 Undecided	3 Undecided	3 Undecided		4 Agree	4 Agree	4 Agree	4 Agree	4 Agree	3 Undecided	3 Undecided	3 Undecided	4 Agree	4 Agree	4 Agree	4 Agree	4 Agree	4 Agree	4 Agree	4 Agree	4 Agree	3 Undecided	3 Undecided	4 Agree	3 Undecided	3 Undecided	3 Undecided	3 Undecided	4 Agree	4 Agree	3 Undecided	3 Undecided	3 Undecided	3 Undecided	3 Undecided	4 Agree	4 Agree	4 Agree	4 Agree	4 Agree	4 Agree
Yes	Competitive Sport	30	3 Undecided	4 Agree	5 Strongly Agree	2 disagree	4 Agree	4 Agree	4 Agree	4 Agree	3 Undecided		2 Disagree	4 Agree	4 Agree	4 Agree	5 Strongly Agree	3 Undecided	1 Strong Disagree	4 Agree	4 Agree	5 Strongly Agree	5 Strongly Agree	5 Strongly Agree	3 Undecided	3 Undecided	4 Agree	4 Agree	4 Agree	3 Undecided	5 Strongly Agree	5 Strongly Agree	1 Strong Disagree	4 Agree	5 Strongly Agree	4 Agree	5 Strongly Agree	1 Strong Disagree	3 Undecided	5 Strongly Agree	4 Agree	5 Strongly Agree	5 Strongly Agree	4 Agree	4 Agree	4 Agree	5 Strongly Agree	4 Agree	5 Strongly Agree
Yes	Competitive Sport		2 disagree	3 Undecided	2 disagree	2 disagree	2 disagree	2 disagree	2 disagree	2 disagree	3 Undecided		1 Strong Disagree	3 Undecided	4 Agree	4 Agree	4 Agree	3 Undecided	1 Strong Disagree	4 Agree	4 Agree	4 Agree	4 Agree	4 Agree	4 Agree	4 Agree	4 Agree	4 Agree	3 Undecided	4 Agree	4 Agree	3 Undecided	4 Agree	2 Disagree	2 Disagree	4 Agree	4 Agree	2 Disagree	2 Disagree	4 Agree	4 Agree	2 Disagree	4 Agree	3 Undecided	4 Agree	4 Agree	4 Agree	2 Disagree	4 Agree
Yes	Exercise/Recreational		4 Agree	4 Agree	5 Strongly Agree	4 Agree	4 Agree	2 disagree	5 Strongly Agree	5 Strongly Agree	5 Strongly Agree		2 Disagree	4 Agree	4 Agree	4 Agree	2 Disagree	1 Strong Disagree	4 Agree	5 Strongly Agree	4 Agree	4 Agree	4 Agree	4 Agree	4 Agree	4 Agree	4 Agree	3 Undecided	3 Undecided	1 Strong Disagree	4 Agree	4 Agree	3 Undecided	5 Strongly Agree	5 Strongly Agree	3 Undecided	4 Agree	3 Undecided	3 Undecided	4 Agree	4 Agree	3 Undecided	4 Agree	5 Strongly Agree	4 Agree	4 Agree	5 Strongly Agree	5 Strongly Agree	3 Undecided
Yes	Exercise/Recreational	36	1 Strongly Disagree	5 Strongly Agree	1 Strongly Disagree	1 Strongly Disagree	1 Strongly Disagree	1 Strongly Disagree	4 Agree	1 Strongly Disagree	2 disagree		1 Strong Disagree	5 Strongly Agree	5 Strongly Agree	5 Strongly Agree	5 Strongly Agree	5 Strongly Agree	1 Strong Disagree	4 Agree	4 Agree	5 Strongly Agree	5 Strongly Agree	5 Strongly Agree	5 Strongly Agree	4 Agree	5 Strongly Agree	5 Strongly Agree	5 Strongly Agree	1 Strong Disagree	4 Agree	5 Strongly Agree	1 Strong Disagree	4 Agree	5 Strongly Agree	1 Strong Disagree	5 Strongly Agree	1 Strong Disagree	2 Disagree	5 Strongly Agree	4 Agree	4 Agree	4 Agree	5 Strongly Agree	5 Strongly Agree	5 Strongly Agree	4 Agree	5 Strongly Agree	4 Agree
Yes	Exercise/Recreational	34	5 Strongly Agree	5 Strongly Agree	5 Strongly Agree	5 Strongly Agree	5 Strongly Agree	4 Agree	5 Strongly Agree	5 Strongly Agree	5 Strongly Agree		4 Agree	5 Strongly Agree	5 Strongly Agree	4 Agree	4 Agree	3 Undecided	2 Disagree	2 Disagree	5 Strongly Agree	5 Strongly Agree	5 Strongly Agree	5 Strongly Agree	5 Strongly Agree	5 Strongly Agree	5 Strongly Agree	4 Agree	2 Disagree	3 Undecided	4 Agree	4 Agree	1 Strong Disagree	5 Strongly Agree	5 Strongly Agree	3 Undecided	4 Agree	2 Disagree	3 Undecided	4 Agree	3 Undecided	3 Undecided	3 Undecided	5 Strongly Agree	5 Strongly Agree	5 Strongly Agree	5 Strongly Agree	5 Strongly Agree	5 Strongly Agree
[truncated: 3 more columns]
